# Supplementary material for: Proteomics signature of moderate-to-vigorous physical activity and risk of multimorbidity of cancer and cardiometabolic diseases
Source: Commun Med (Lond). 2026 Mar 13;6:160. doi: 10.1038/s43856-026-01514-9 (PMC13009281; doi:10.1038/s43856-026-01514-9)
Supplement: Supplementary file 4 — Supplementary Data 1 [file 43856_2026_1514_MOESM4_ESM.xlsx]

## Sheet: Sheet1
LASSO coefficients for physical activity-related proteins
Protein	Full Name	Coefficient
LEP	Leptin	-0.148
MSTN	Myostatin	-0.0519
TGFBR2	Transforming growth factor beta receptor 2	-0.041
MCAM	Melanoma cell adhesion molecule	-0.0326
CHRDL1	Chordin like 1	-0.0316
HS6ST2	Heparan sulfate 6-O-sulfotransferase 2	-0.0284
MYOC	Myocilin	-0.0259
CBLN4	Cerebellin 4 precursor	-0.0247
CLMP	CXADR like membrane protein	-0.0221
CD38	CD38 molecule	-0.022
NBL1	NBL1, DAN family BMP antagonist	-0.0214
IL32	Interleukin 32	-0.0198
GGT1	Gamma-glutamyltransferase 1	-0.0194
FLT3LG	Fms related receptor tyrosine kinase 3 ligand	-0.0177
MARCO	Macrophage receptor with collagenous structure	-0.0176
SCGB1A1	Secretoglobin family 1A member 1	-0.015
PTPRF	Protein tyrosine phosphatase receptor type F	-0.0139
TNFRSF10C	TNF receptor superfamily member 10c	-0.0138
GFRAL	GDNF family receptor alpha like	-0.0127
CILP	Cartilage intermediate layer protein	-0.0122
MAMDC2	MAM domain containing 2	-0.0121
NCAN	Neurocan	-0.0119
DSG2*	Desmoglein 2	-0.0119
NRCAM	Neuronal cell adhesion molecule	-0.0116
SPINK5	Serine peptidase inhibitor Kazal type 5	-0.011
CST5	Cystatin D	-0.00993
PSPN	Persephin	-0.00982
TMPRSS5	Transmembrane serine protease 5	-0.0092
NTRK3	Neurotrophic receptor tyrosine kinase 3	-0.00916
ADAMTS13	ADAM metallopeptidase with thrombospondin type 1 motif 13	-0.0089
CTRC	Chymotrypsin C	-0.00818
AFP	Alpha fetoprotein	-0.00801
PRL	Prolactin	-0.00788
TCOF1	Treacle ribosome biogenesis factor 1	-0.00771
PRND	Prion like protein doppel	-0.0077
FOLR1	Folate receptor alpha	-0.00744
CBLIF	Cobalamin binding intrinsic factor	-0.00721
PTH	Parathyroid hormone	-0.00626
LPO	Lactoperoxidase	-0.00598
SPRR3	Small proline rich protein 3	-0.00586
TNFSF8	TNF superfamily member 8	-0.00582
KLK13	Kallikrein related peptidase 13	-0.00562
CYTL1	Cytokine like 1	-0.00557
SSC5D	Scavenger receptor cysteine rich family member with 5 domains	-0.00549
DRAXIN	Dorsal inhibitory axon guidance protein	-0.00528
SCG3	Secretogranin III	-0.00511
TNFSF10	TNF superfamily member 10	-0.00494
FUT3_FUT5	3-galactosyl-N-acetylglucosaminide 4-alpha-L-fucosyltransferase FUT3_4-galactosyl-N-acetylglucosaminide 3-alpha-L-fucosyltransferase FUT5	-0.0048
ALDH5A1	Aldehyde dehydrogenase 5 family member A1	-0.0048
KRT17	Keratin 17	-0.00474
CFD	Complement factor D	-0.00459
NPTX1	Neuronal pentraxin 1	-0.00445
WFIKKN1	WAP, follistatin/kazal, immunoglobulin, kunitz and netrin domain containing 1	-0.00442
ROBO2	Roundabout guidance receptor 2	-0.00433
SPINK2	Serine peptidase inhibitor Kazal type 2	-0.00428
PLTP	Phospholipid transfer protein	-0.00428
TGFA	Transforming growth factor alpha	-0.00418
CTHRC1*	Collagen triple helix repeat containing 1	-0.00382
DSCAM	DS cell adhesion molecule	-0.00372
TG	Thyroglobulin	-0.00366
VIT	Vitrin	-0.00361
VWA1	Von Willebrand factor A domain containing 1	-0.00358
CCER2	Coiled-coil glutamate rich protein 2	-0.00345
DYNLT1	Dynein light chain Tctex-type 1	-0.00328
PI3	Peptidase inhibitor 3	-0.00317
ADAM22	ADAM metallopeptidase domain 22	-0.00314
FABP4	Fatty acid binding protein 4	-0.00308
PKD1	Polycystin 1, transient receptor potential channel interacting	-0.00274
NID1	Nidogen 1	-0.00261
IGFBP3	Insulin like growth factor binding protein 3	-0.00238
ADAM12	ADAM metallopeptidase domain 12	-0.00234
ECHDC3	Enoyl-CoA hydratase domain containing 3	-0.00232
EXOSC10	Exosome component 10	-0.00229
SEZ6L	Seizure related 6 homolog like	-0.00219
CCL15	C-C motif chemokine ligand 15	-0.00217
KLK6	Kallikrein related peptidase 6	-0.00206
COL4A1	Collagen type IV alpha 1 chain	-0.00202
FCAR	Fc alpha receptor	-0.00202
HLA_A	HLA class I histocompatibility antigen, A alpha chain	-0.00201
RALY	RALY heterogeneous nuclear ribonucleoprotein	-0.00195
ITGA5	Integrin subunit alpha 5	-0.00192
NLGN2	Neuroligin 2	-0.00189
ERCC1	ERCC excision repair 1, endonuclease non-catalytic subunit	-0.00185
VWA5A	Von Willebrand factor A domain containing 5A	-0.0018
RCC1	Regulator of chromosome condensation 1	-0.00178
ANXA1	Annexin A1	-0.00177
RNF4	Ring finger protein 4	-0.00176
MMUT	Methylmalonyl-CoA mutase	-0.00174
TNFRSF11A	TNF receptor superfamily member 11a	-0.00155
RABGAP1L*	RAB GTPase activating protein 1 like	-0.00151
SPARCL1*	SPARC like 1	-0.00147
LRIG3	Leucine rich repeats and immunoglobulin like domains 3	-0.00144
OPTC	Opticin	-0.00143
AKR1B10	Aldo-keto reductase family 1 member B10	-0.00131
SEMA3G	Semaphorin 3G	-0.00122
CD163*	CD163 molecule	-0.00121
SNCG	Synuclein gamma	-0.00119
ADAMTS16	ADAM metallopeptidase with thrombospondin type 1 motif 16	-0.00103
CD109*	CD109 molecule	-0.000873
BOLA1	BolA family member 1	-0.000804
KLKB1*	Kallikrein B1	-0.000649
DCC	DCC netrin 1 receptor	-0.000642
PRSS27	Serine protease 27	-0.000598
PBXIP1*	PBX homeobox interacting protein 1	-0.000564
BOC	BOC cell adhesion associated, oncogene regulated	-0.000558
CD28*	CD28 molecule	-0.000553
LUZP2	Leucine zipper protein 2	-0.000498
PTGDS*	Prostaglandin D2 synthase	-0.000487
TPP1*	Tripeptidyl peptidase 1	-0.000485
SORD	Sorbitol dehydrogenase	-0.000451
PSME2*	Proteasome activator subunit 2	-0.000442
CKAP4*	Cytoskeleton associated protein 4	-0.000286
KLK15*	Kallikrein related peptidase 15	-0.00017
NPHS1*	NPHS1 adhesion molecule, nephrin	-0.000143
CEBPA*	CCAAT enhancer binding protein alpha	-7.2e-05
MFAP5	Microfibril associated protein 5	-6.25e-05
THAP12*	THAP domain containing 12	-2.64e-05
ERBB2*	Erb-b2 receptor tyrosine kinase 2	-1.44e-06
NEB*	Nebulin	9.7e-05
AHNAK2*	AHNAK nucleoprotein 2	0.000181
CD34*	CD34 molecule	0.000267
ALPP*	Alkaline phosphatase, placental	0.000293
VTCN1*	V-set domain containing T cell activation inhibitor 1	0.000364
TFPI*	Tissue factor pathway inhibitor	0.000383
CLEC10A	C-type lectin domain containing 10A	0.000402
CXCL8*	C-X-C motif chemokine ligand 8	0.00051
ITGB6*	Integrin subunit beta 6	0.000583
KLK8*	Kallikrein related peptidase 8	0.000674
ORM1*	Orosomucoid 1	0.000833
TYRP1*	Tyrosinase related protein 1	0.000896
TIMP4*	TIMP metallopeptidase inhibitor 4	0.000975
GPNMB*	Glycoprotein nmb	0.00103
ITM2A*	Integral membrane protein 2A	0.00118
ANXA5	Annexin A5	0.00125
DIPK2B	Divergent protein kinase domain 2B	0.00141
BMP6	Bone morphogenetic protein 6	0.00167
IL12B	Interleukin 12B	0.00171
PHOSPHO1	Phosphoethanolamine/phosphocholine phosphatase 1	0.0018
ITGA11	Integrin subunit alpha 11	0.00195
PSAPL1	Prosaposin like 1	0.00201
KIR2DL3	Killer cell immunoglobulin like receptor, two Ig domains and long cytoplasmic tail 3	0.00204
SFRP4	Secreted frizzled related protein 4	0.00209
SLC39A14	Solute carrier family 39 member 14	0.00221
MXRA8	Matrix remodeling associated 8	0.00231
EXTL1	Exostosin like glycosyltransferase 1	0.0025
FLT1	Fms related receptor tyrosine kinase 1	0.00257
NDUFA5	NADH:ubiquinone oxidoreductase subunit A5	0.00263
ENG	Endoglin	0.00269
PVR	PVR cell adhesion molecule	0.00271
PTX3	Pentraxin 3	0.0029
ITGA2	Integrin subunit alpha 2	0.003
ITGB5	Integrin subunit beta 5	0.00317
DUSP13	Dual specificity phosphatase 13	0.00318
GHR	Growth hormone receptor	0.00328
CD4	CD4 molecule	0.00333
GP1BB	Glycoprotein Ib platelet subunit beta	0.00342
EGFLAM	EGF like, fibronectin type III and laminin G domains	0.00355
LILRA5	Leukocyte immunoglobulin like receptor A5	0.00377
CEACAM5	CEA cell adhesion molecule 5	0.00398
DOCK9*	Dedicator of cytokinesis 9	0.00402
GALNT7	Polypeptide N-acetylgalactosaminyltransferase 7	0.00436
SERPINF1	Serpin family F member 1	0.00455
LACRT	Lacritin	0.00493
VSIG10L	V-set and immunoglobulin domain containing 10 like	0.00513
MELTF	Melanotransferrin	0.00518
KRT5	Keratin 5	0.00522
CD99L2	CD99 molecule like 2	0.00527
SCN4B	Sodium voltage-gated channel beta subunit 4	0.00528
FAP	Fibroblast activation protein alpha	0.0054
CDNF	Cerebral dopamine neurotrophic factor	0.00592
ADA	Adenosine deaminase	0.00598
HPGDS	Hematopoietic prostaglandin D synthase	0.00621
TF	Transferrin	0.00622
INSL5	Insulin like 5	0.00666
GPC1	Glypican 1	0.0069
ITGAV	Integrin subunit alpha V	0.00732
CD93	CD93 molecule	0.00744
JAM2	Junctional adhesion molecule 2	0.00748
HMOX1	Heme oxygenase 1	0.00773
CX3CL1	C-X3-C motif chemokine ligand 1	0.00787
PODXL	Podocalyxin like	0.00789
CDH5	Cadherin 5	0.008
BMP4	Bone morphogenetic protein 4	0.0082
CD209	CD209 molecule	0.00874
PEPD	Peptidase D	0.0106
PLA2G2A	Phospholipase A2 group IIA	0.0108
SMOC2	SPARC related modular calcium binding 2	0.011
IL31RA	Interleukin 31 receptor A	0.011
NTF3	Neurotrophin 3	0.0116
CHRDL2	Chordin like 2	0.0118
ITGB2	Integrin subunit beta 2	0.012
EDA2R	Ectodysplasin A2 receptor	0.0125
IGFBP1	Insulin like growth factor binding protein 1	0.0127
C1QTNF9	C1q and TNF related 9	0.0129
FST	Follistatin	0.0135
SPINK6	Serine peptidase inhibitor Kazal type 6	0.0136
CLEC4A	C-type lectin domain family 4 member A	0.0139
WFDC12	WAP four-disulfide core domain 12	0.0142
CA6	Carbonic anhydrase 6	0.0148
CLEC4M	C-type lectin domain family 4 member M	0.0149
DNER	Delta/notch like EGF repeat containing	0.0169
CDCP1	CUB domain containing protein 1	0.0177
CRTAC1	Cartilage acidic protein 1	0.0192
DMP1	Dentin matrix acidic phosphoprotein 1	0.0194
TFF1	Trefoil factor 1	0.0202
ADAMTS8	ADAM metallopeptidase with thrombospondin type 1 motif 8	0.0204
CXCL14	C-X-C motif chemokine ligand 14	0.0215
MEGF10	Multiple EGF like domains 10	0.0218
BAG3	BAG cochaperone 3	0.0222
TNFRSF12A	TNF receptor superfamily member 12A	0.0237
ADAMTSL5	ADAMTS like 5	0.0238
APOA4	Apolipoprotein A4	0.0243
CLEC1A	C-type lectin domain family 1 member A	0.0254
L1CAM	L1 cell adhesion molecule	0.0274
CLEC14A	C-type lectin domain containing 14A	0.0296
CA14	Carbonic anhydrase 14	0.0348
LPL	Lipoprotein lipase	0.0387
MYOM3	Myomesin 3	0.0392
ITGAM	Integrin subunit alpha M	0.0419
COMP	Cartilage oligomeric matrix protein	0.0564
Non-zero coefficients obtained from least absolute shrinkage and selection operator (LASSO) regression with standardized weekly MVPA as the outcome variable, and pre-selected protein expression variables included as predictors, alongside sex, age, study center, body mass index, diet, alcohol, and smoking. These covariates were not penalized.
*Indicates that the protein is not retained in the signature after LASSO adjustment for ethnicity.
