# Supplementary material for: Proteomics signature of moderate-to-vigorous physical activity and risk of multimorbidity of cancer and cardiometabolic diseases
Source: Commun Med (Lond). 2026 Mar 13;6:160. doi: 10.1038/s43856-026-01514-9 (PMC13009281; doi:10.1038/s43856-026-01514-9)
Supplement: Supplementary file 5 — Supplementary Data 2 [file 43856_2026_1514_MOESM5_ESM.xlsx]

## Sheet: Figure 1B
Protein 1	Protein 2	Correlation coefficient
ADA	ADA	1
ADAM12	ADA	0.0662348
ADAM22	ADA	0.0756747
ADAMTS13	ADA	0.0381467
ADAMTS16	ADA	0.0540203
ADAMTS8	ADA	0.076875
ADAMTSL5	ADA	0.0175588
AFP	ADA	0.0295444
AHNAK2	ADA	0.13263
AKR1B10	ADA	0.0738987
ALDH5A1	ADA	0.205479
ALPP	ADA	0.0347432
ANXA1	ADA	0.271149
ANXA5	ADA	0.0217936
APOA4	ADA	0.0874418
BAG3	ADA	0.158997
BMP4	ADA	0.0531551
BMP6	ADA	0.194587
BOC	ADA	0.101439
BOLA1	ADA	0.289792
C1QTNF9	ADA	0.0521054
CA14	ADA	0.0371168
CA6	ADA	0.0582219
CBLIF	ADA	0.044938
CBLN4	ADA	0.0720082
CCER2	ADA	-0.00381671
CCL15	ADA	0.0997789
CD109	ADA	0.131598
CD163	ADA	0.19698
CD209	ADA	0.0796034
CD28	ADA	0.113919
CD34	ADA	0.136976
CD38	ADA	0.195374
CD4	ADA	0.157242
CD93	ADA	0.148103
CD99L2	ADA	0.221476
CDCP1	ADA	0.178183
CDH5	ADA	0.153484
CDNF	ADA	0.220054
CEACAM5	ADA	0.0764736
CEBPA	ADA	0.11205
CFD	ADA	0.122109
CHRDL1	ADA	0.128263
CHRDL2	ADA	0.0642463
CILP	ADA	0.114974
CKAP4	ADA	0.171189
CLEC10A	ADA	0.123816
CLEC14A	ADA	0.168581
CLEC1A	ADA	0.156983
CLEC4A	ADA	0.0407919
CLEC4M	ADA	0.0470872
CLMP	ADA	0.0750248
COL4A1	ADA	0.0602749
COMP	ADA	0.206511
CRTAC1	ADA	0.048771
CST5	ADA	0.0577783
CTHRC1	ADA	0.180056
CTRC	ADA	0.0206811
CX3CL1	ADA	0.0696624
CXCL14	ADA	0.0241097
CXCL8	ADA	0.280056
CYTL1	ADA	0.0745618
DCC	ADA	-0.00941069
DIPK2B	ADA	0.0885497
DMP1	ADA	-0.0161601
DNER	ADA	0.133614
DOCK9	ADA	0.00103677
DRAXIN	ADA	0.0619532
DSCAM	ADA	0.10319
DSG2	ADA	-0.0359788
DUSP13	ADA	0.108906
DYNLT1	ADA	0.250131
ECHDC3	ADA	0.158368
EDA2R	ADA	0.10806
EGFLAM	ADA	0.0777529
ENG	ADA	0.173521
ERBB2	ADA	0.251722
ERCC1	ADA	0.0387996
EXOSC10	ADA	0.0286647
EXTL1	ADA	0.0425044
FABP4	ADA	0.113692
FAP	ADA	0.234885
FCAR	ADA	0.13545
FLT1	ADA	0.0912374
FLT3LG	ADA	0.111648
FOLR1	ADA	0.0708212
FST	ADA	0.079111
FUT3_FUT5	ADA	0.0379701
GALNT7	ADA	0.0982754
GFRAL	ADA	0.0364254
GGT1	ADA	0.204434
GHR	ADA	0.122019
GP1BB	ADA	0.216727
GPC1	ADA	0.14103
GPNMB	ADA	0.167915
HLA_A	ADA	0.0684717
HMOX1	ADA	0.160338
HPGDS	ADA	0.0862581
HS6ST2	ADA	0.0738011
IGFBP1	ADA	-0.0566859
IGFBP3	ADA	0.0195424
IL12B	ADA	0.0899987
IL31RA	ADA	0.0938478
IL32	ADA	0.176785
INSL5	ADA	0.0889527
ITGA11	ADA	0.116926
ITGA2	ADA	0.172392
ITGA5	ADA	0.245491
ITGAM	ADA	0.189819
ITGAV	ADA	0.13283
ITGB2	ADA	0.20322
ITGB5	ADA	0.251574
ITGB6	ADA	0.133774
ITM2A	ADA	0.0330905
JAM2	ADA	0.227775
KIR2DL3	ADA	0.0559254
KLK13	ADA	0.0809666
KLK15	ADA	0.0409139
KLK6	ADA	0.0580229
KLK8	ADA	0.141913
KLKB1	ADA	0.035735
KRT17	ADA	0.0156575
KRT5	ADA	0.107147
L1CAM	ADA	0.18184
LACRT	ADA	0.045014
LEP	ADA	0.0215172
LILRA5	ADA	0.191037
LPL	ADA	-0.093109
LPO	ADA	0.0776251
LRIG3	ADA	0.0544936
LUZP2	ADA	0.0214672
MAMDC2	ADA	0.0543077
MARCO	ADA	0.183506
MCAM	ADA	0.111553
MEGF10	ADA	0.144204
MELTF	ADA	0.0751458
MFAP5	ADA	0.131449
MMUT	ADA	0.147897
MSTN	ADA	0.135027
MXRA8	ADA	0.023562
MYOC	ADA	0.163081
MYOM3	ADA	0.111319
NBL1	ADA	0.155068
NCAN	ADA	0.000428605
NDUFA5	ADA	0.226236
NEB	ADA	0.0489697
NID1	ADA	0.228109
NLGN2	ADA	0.0206416
NPHS1	ADA	0.0383865
NPTX1	ADA	0.0450477
NRCAM	ADA	0.137515
NTF3	ADA	0.0524021
NTRK3	ADA	0.0965461
OPTC	ADA	-0.00288464
ORM1	ADA	0.0525487
PBXIP1	ADA	0.113528
PEPD	ADA	0.191456
PHOSPHO1	ADA	0.145885
PI3	ADA	0.0809831
PKD1	ADA	0.138516
PLA2G2A	ADA	0.0349326
PLTP	ADA	0.00104353
PODXL	ADA	0.120525
PRL	ADA	-0.0428556
PRND	ADA	0.0712774
PRSS27	ADA	0.124412
PSAPL1	ADA	0.0619563
PSME2	ADA	0.467361
PSPN	ADA	0.113918
PTGDS	ADA	0.133395
PTH	ADA	0.122786
PTPRF	ADA	0.0945852
PTX3	ADA	0.0360195
PVR	ADA	0.115307
RABGAP1L	ADA	0.438971
RALY	ADA	0.244736
RCC1	ADA	0.133071
RNF4	ADA	0.0107329
ROBO2	ADA	0.121739
SCG3	ADA	0.0290956
SCGB1A1	ADA	0.0485219
SCN4B	ADA	0.12728
SEMA3G	ADA	0.0429416
SERPINF1	ADA	0.179732
SEZ6L	ADA	0.0785151
SFRP4	ADA	0.0907543
SLC39A14	ADA	-0.0138397
SMOC2	ADA	0.223633
SNCG	ADA	0.115902
SORD	ADA	0.323222
SPARCL1	ADA	0.107571
SPINK2	ADA	0.120701
SPINK5	ADA	0.0590265
SPINK6	ADA	0.108843
SPRR3	ADA	0.0166684
SSC5D	ADA	0.156313
TCOF1	ADA	0.287278
TF	ADA	0.0216255
TFF1	ADA	0.0629649
TFPI	ADA	0.169582
TG	ADA	-0.0417385
TGFA	ADA	0.107011
TGFBR2	ADA	0.150013
THAP12	ADA	0.0871678
TIMP4	ADA	0.00558452
TMPRSS5	ADA	0.037169
TNFRSF10C	ADA	0.0523466
TNFRSF11A	ADA	0.188258
TNFRSF12A	ADA	0.196777
TNFSF10	ADA	0.126997
TNFSF8	ADA	0.106494
TPP1	ADA	0.247322
TYRP1	ADA	0.0179388
VIT	ADA	0.137742
VSIG10L	ADA	0.0600061
VTCN1	ADA	0.0161383
VWA1	ADA	0.142823
VWA5A	ADA	0.0141737
WFDC12	ADA	0.117542
WFIKKN1	ADA	0.0544325
ADA	ADAM12	0.0662348
ADAM12	ADAM12	1
ADAM22	ADAM12	0.172002
ADAMTS13	ADAM12	0.00190033
ADAMTS16	ADAM12	0.140787
ADAMTS8	ADAM12	-0.00705359
ADAMTSL5	ADAM12	0.0253189
AFP	ADAM12	0.0341416
AHNAK2	ADAM12	0.197938
AKR1B10	ADAM12	0.054079
ALDH5A1	ADAM12	0.0927649
ALPP	ADAM12	0.0617817
ANXA1	ADAM12	0.0418601
ANXA5	ADAM12	0.0445804
APOA4	ADAM12	0.111744
BAG3	ADAM12	0.13667
BMP4	ADAM12	0.0176493
BMP6	ADAM12	0.0687414
BOC	ADAM12	0.0097578
BOLA1	ADAM12	0.0968814
C1QTNF9	ADAM12	0.0206856
CA14	ADAM12	-0.114442
CA6	ADAM12	-0.0837531
CBLIF	ADAM12	0.0405398
CBLN4	ADAM12	0.0285938
CCER2	ADAM12	0.116546
CCL15	ADAM12	0.112503
CD109	ADAM12	0.104595
CD163	ADAM12	0.179116
CD209	ADAM12	0.0305991
CD28	ADAM12	0.173792
CD34	ADAM12	0.0139408
CD38	ADAM12	0.0756435
CD4	ADAM12	0.184031
CD93	ADAM12	0.14258
CD99L2	ADAM12	0.230661
CDCP1	ADAM12	0.157214
CDH5	ADAM12	0.0808329
CDNF	ADAM12	0.0713785
CEACAM5	ADAM12	0.0266856
CEBPA	ADAM12	0.316644
CFD	ADAM12	0.292058
CHRDL1	ADAM12	0.237634
CHRDL2	ADAM12	0.111039
CILP	ADAM12	0.125972
CKAP4	ADAM12	0.265359
CLEC10A	ADAM12	0.0906453
CLEC14A	ADAM12	0.168204
CLEC1A	ADAM12	0.15978
CLEC4A	ADAM12	-0.0282635
CLEC4M	ADAM12	0.0288837
CLMP	ADAM12	0.33016
COL4A1	ADAM12	0.012796
COMP	ADAM12	0.133781
CRTAC1	ADAM12	0.04049
CST5	ADAM12	0.0406231
CTHRC1	ADAM12	0.17789
CTRC	ADAM12	-0.00721059
CX3CL1	ADAM12	0.141
CXCL14	ADAM12	0.0560722
CXCL8	ADAM12	0.0578861
CYTL1	ADAM12	0.0841967
DCC	ADAM12	0.0383118
DIPK2B	ADAM12	0.150518
DMP1	ADAM12	-0.0307856
DNER	ADAM12	-0.111325
DOCK9	ADAM12	0.0368947
DRAXIN	ADAM12	0.150883
DSCAM	ADAM12	0.119357
DSG2	ADAM12	0.0528348
DUSP13	ADAM12	0.0607112
DYNLT1	ADAM12	0.0633204
ECHDC3	ADAM12	0.107068
EDA2R	ADAM12	0.224378
EGFLAM	ADAM12	0.113006
ENG	ADAM12	0.0446021
ERBB2	ADAM12	0.11128
ERCC1	ADAM12	0.0521531
EXOSC10	ADAM12	0.0599082
EXTL1	ADAM12	0.028692
FABP4	ADAM12	0.308845
FAP	ADAM12	0.0820061
FCAR	ADAM12	0.115813
FLT1	ADAM12	0.144114
FLT3LG	ADAM12	0.108639
FOLR1	ADAM12	0.133327
FST	ADAM12	0.124317
FUT3_FUT5	ADAM12	0.0815995
GALNT7	ADAM12	0.0323787
GFRAL	ADAM12	0.106199
GGT1	ADAM12	0.102444
GHR	ADAM12	0.173128
GP1BB	ADAM12	0.045253
GPC1	ADAM12	0.0585743
GPNMB	ADAM12	0.139066
HLA_A	ADAM12	0.0921703
HMOX1	ADAM12	0.0427987
HPGDS	ADAM12	0.0238167
HS6ST2	ADAM12	0.183094
IGFBP1	ADAM12	-0.0358729
IGFBP3	ADAM12	0.0465996
IL12B	ADAM12	0.174654
IL31RA	ADAM12	0.15664
IL32	ADAM12	0.0765825
INSL5	ADAM12	0.0963891
ITGA11	ADAM12	-0.0404425
ITGA2	ADAM12	0.0671513
ITGA5	ADAM12	0.197732
ITGAM	ADAM12	0.0606572
ITGAV	ADAM12	0.00638861
ITGB2	ADAM12	0.100717
ITGB5	ADAM12	0.0557418
ITGB6	ADAM12	0.0119472
ITM2A	ADAM12	0.0836582
JAM2	ADAM12	0.183433
KIR2DL3	ADAM12	0.0705214
KLK13	ADAM12	0.0216165
KLK15	ADAM12	0.0511943
KLK6	ADAM12	0.0492446
KLK8	ADAM12	0.0988224
KLKB1	ADAM12	0.0556126
KRT17	ADAM12	0.0190372
KRT5	ADAM12	0.0578987
L1CAM	ADAM12	0.0513035
LACRT	ADAM12	0.00233146
LEP	ADAM12	0.284715
LILRA5	ADAM12	0.160605
LPL	ADAM12	0.033737
LPO	ADAM12	-0.00918815
LRIG3	ADAM12	0.288781
LUZP2	ADAM12	0.102871
MAMDC2	ADAM12	0.162098
MARCO	ADAM12	0.145853
MCAM	ADAM12	0.0707282
MEGF10	ADAM12	0.00363594
MELTF	ADAM12	0.0871281
MFAP5	ADAM12	0.251877
MMUT	ADAM12	0.0663352
MSTN	ADAM12	0.0203014
MXRA8	ADAM12	0.0284883
MYOC	ADAM12	0.0578396
MYOM3	ADAM12	-0.0150564
NBL1	ADAM12	0.272563
NCAN	ADAM12	-0.0191823
NDUFA5	ADAM12	0.116811
NEB	ADAM12	0.105118
NID1	ADAM12	0.0715464
NLGN2	ADAM12	0.0838825
NPHS1	ADAM12	0.070556
NPTX1	ADAM12	0.0438092
NRCAM	ADAM12	0.105964
NTF3	ADAM12	-0.0060842
NTRK3	ADAM12	-0.050852
OPTC	ADAM12	0.0257322
ORM1	ADAM12	0.141824
PBXIP1	ADAM12	0.133276
PEPD	ADAM12	0.0312211
PHOSPHO1	ADAM12	0.158709
PI3	ADAM12	0.111265
PKD1	ADAM12	0.119408
PLA2G2A	ADAM12	0.121116
PLTP	ADAM12	0.0037051
PODXL	ADAM12	0.0281095
PRL	ADAM12	0.0335364
PRND	ADAM12	0.180979
PRSS27	ADAM12	0.0630845
PSAPL1	ADAM12	0.0979487
PSME2	ADAM12	0.0322849
PSPN	ADAM12	-0.00251888
PTGDS	ADAM12	0.177464
PTH	ADAM12	0.0931175
PTPRF	ADAM12	0.0848925
PTX3	ADAM12	0.0154996
PVR	ADAM12	0.108391
RABGAP1L	ADAM12	0.0255964
RALY	ADAM12	0.0754162
RCC1	ADAM12	0.0914324
RNF4	ADAM12	0.077166
ROBO2	ADAM12	0.139774
SCG3	ADAM12	0.0328177
SCGB1A1	ADAM12	0.052927
SCN4B	ADAM12	0.124224
SEMA3G	ADAM12	0.05938
SERPINF1	ADAM12	0.241086
SEZ6L	ADAM12	0.0532148
SFRP4	ADAM12	0.216577
SLC39A14	ADAM12	0.0465676
SMOC2	ADAM12	0.173538
SNCG	ADAM12	0.216246
SORD	ADAM12	0.0776517
SPARCL1	ADAM12	0.0929939
SPINK2	ADAM12	0.0596314
SPINK5	ADAM12	0.0722147
SPINK6	ADAM12	0.0669871
SPRR3	ADAM12	0.113279
SSC5D	ADAM12	0.158027
TCOF1	ADAM12	0.149363
TF	ADAM12	-0.00328054
TFF1	ADAM12	0.114216
TFPI	ADAM12	0.0839041
TG	ADAM12	0.0239884
TGFA	ADAM12	0.169464
TGFBR2	ADAM12	0.287785
THAP12	ADAM12	0.0311137
TIMP4	ADAM12	0.160938
TMPRSS5	ADAM12	-0.0141272
TNFRSF10C	ADAM12	0.0822435
TNFRSF11A	ADAM12	0.256564
TNFRSF12A	ADAM12	0.208625
TNFSF10	ADAM12	0.0465822
TNFSF8	ADAM12	0.118562
TPP1	ADAM12	0.112001
TYRP1	ADAM12	0.100644
VIT	ADAM12	0.0838645
VSIG10L	ADAM12	0.0943834
VTCN1	ADAM12	0.0211072
VWA1	ADAM12	0.17337
VWA5A	ADAM12	0.0313723
WFDC12	ADAM12	0.0526461
WFIKKN1	ADAM12	0.0028009
ADA	ADAM22	0.0756747
ADAM12	ADAM22	0.172002
ADAM22	ADAM22	1
ADAMTS13	ADAM22	0.0529757
ADAMTS16	ADAM22	0.163897
ADAMTS8	ADAM22	0.14746
ADAMTSL5	ADAM22	0.11763
AFP	ADAM22	0.0286584
AHNAK2	ADAM22	0.266873
AKR1B10	ADAM22	0.0342857
ALDH5A1	ADAM22	0.0108217
ALPP	ADAM22	-0.0537758
ANXA1	ADAM22	0.033594
ANXA5	ADAM22	0.0515985
APOA4	ADAM22	0.261643
BAG3	ADAM22	0.342591
BMP4	ADAM22	0.163828
BMP6	ADAM22	0.0857969
BOC	ADAM22	0.185127
BOLA1	ADAM22	0.0552625
C1QTNF9	ADAM22	0.12272
CA14	ADAM22	0.192931
CA6	ADAM22	0.0356764
CBLIF	ADAM22	0.116912
CBLN4	ADAM22	0.160169
CCER2	ADAM22	0.276599
CCL15	ADAM22	0.117974
CD109	ADAM22	0.147589
CD163	ADAM22	0.140598
CD209	ADAM22	0.0883395
CD28	ADAM22	0.261831
CD34	ADAM22	0.243341
CD38	ADAM22	0.270368
CD4	ADAM22	0.193643
CD93	ADAM22	0.449917
CD99L2	ADAM22	0.259407
CDCP1	ADAM22	0.141121
CDH5	ADAM22	0.254974
CDNF	ADAM22	0.275555
CEACAM5	ADAM22	-0.0240853
CEBPA	ADAM22	0.0554847
CFD	ADAM22	0.310842
CHRDL1	ADAM22	0.393991
CHRDL2	ADAM22	0.176866
CILP	ADAM22	0.129227
CKAP4	ADAM22	0.443664
CLEC10A	ADAM22	0.204176
CLEC14A	ADAM22	0.437953
CLEC1A	ADAM22	0.307617
CLEC4A	ADAM22	0.00499205
CLEC4M	ADAM22	0.0440664
CLMP	ADAM22	0.465208
COL4A1	ADAM22	0.0328018
COMP	ADAM22	0.226196
CRTAC1	ADAM22	0.0805357
CST5	ADAM22	0.162521
CTHRC1	ADAM22	0.212341
CTRC	ADAM22	0.0341608
CX3CL1	ADAM22	0.411637
CXCL14	ADAM22	0.0774963
CXCL8	ADAM22	0.0103723
CYTL1	ADAM22	0.204684
DCC	ADAM22	0.023797
DIPK2B	ADAM22	0.209832
DMP1	ADAM22	0.0465596
DNER	ADAM22	0.0113572
DOCK9	ADAM22	0.0186912
DRAXIN	ADAM22	0.334402
DSCAM	ADAM22	0.127643
DSG2	ADAM22	0.250994
DUSP13	ADAM22	0.13534
DYNLT1	ADAM22	0.018036
ECHDC3	ADAM22	-0.00307946
EDA2R	ADAM22	0.312409
EGFLAM	ADAM22	0.0959178
ENG	ADAM22	0.146114
ERBB2	ADAM22	0.101854
ERCC1	ADAM22	0.0212283
EXOSC10	ADAM22	0.0220434
EXTL1	ADAM22	0.066356
FABP4	ADAM22	0.189731
FAP	ADAM22	0.161727
FCAR	ADAM22	0.0730959
FLT1	ADAM22	0.184348
FLT3LG	ADAM22	0.125898
FOLR1	ADAM22	0.377465
FST	ADAM22	0.0529843
FUT3_FUT5	ADAM22	0.0361257
GALNT7	ADAM22	0.114166
GFRAL	ADAM22	0.192245
GGT1	ADAM22	-0.0086223
GHR	ADAM22	0.118661
GP1BB	ADAM22	0.0112957
GPC1	ADAM22	0.352387
GPNMB	ADAM22	0.214232
HLA_A	ADAM22	0.107929
HMOX1	ADAM22	0.0404403
HPGDS	ADAM22	0.0802946
HS6ST2	ADAM22	0.360749
IGFBP1	ADAM22	0.000873192
IGFBP3	ADAM22	0.0524887
IL12B	ADAM22	0.260924
IL31RA	ADAM22	0.103409
IL32	ADAM22	0.0856412
INSL5	ADAM22	0.0604506
ITGA11	ADAM22	0.1104
ITGA2	ADAM22	0.0788843
ITGA5	ADAM22	0.185479
ITGAM	ADAM22	0.0936364
ITGAV	ADAM22	0.126989
ITGB2	ADAM22	0.12903
ITGB5	ADAM22	0.0685657
ITGB6	ADAM22	0.177187
ITM2A	ADAM22	0.115563
JAM2	ADAM22	0.505366
KIR2DL3	ADAM22	0.130192
KLK13	ADAM22	0.105769
KLK15	ADAM22	0.0943193
KLK6	ADAM22	0.370172
KLK8	ADAM22	0.272772
KLKB1	ADAM22	-0.016162
KRT17	ADAM22	0.00121789
KRT5	ADAM22	0.169678
L1CAM	ADAM22	0.145396
LACRT	ADAM22	0.0309351
LEP	ADAM22	0.133102
LILRA5	ADAM22	0.112065
LPL	ADAM22	0.0418164
LPO	ADAM22	0.00461423
LRIG3	ADAM22	0.117045
LUZP2	ADAM22	0.216212
MAMDC2	ADAM22	0.239756
MARCO	ADAM22	0.0933686
MCAM	ADAM22	0.209303
MEGF10	ADAM22	0.0943262
MELTF	ADAM22	0.106951
MFAP5	ADAM22	0.385593
MMUT	ADAM22	0.00605352
MSTN	ADAM22	0.244044
MXRA8	ADAM22	0.193945
MYOC	ADAM22	0.192754
MYOM3	ADAM22	0.00955304
NBL1	ADAM22	0.515033
NCAN	ADAM22	0.122282
NDUFA5	ADAM22	0.0281904
NEB	ADAM22	0.0317076
NID1	ADAM22	0.0344672
NLGN2	ADAM22	0.0148613
NPHS1	ADAM22	-0.145275
NPTX1	ADAM22	0.0741186
NRCAM	ADAM22	0.206328
NTF3	ADAM22	-0.00277676
NTRK3	ADAM22	0.0961353
OPTC	ADAM22	0.186302
ORM1	ADAM22	0.0571027
PBXIP1	ADAM22	0.215005
PEPD	ADAM22	-0.0120868
PHOSPHO1	ADAM22	0.326796
PI3	ADAM22	0.180002
PKD1	ADAM22	0.167964
PLA2G2A	ADAM22	-0.00521835
PLTP	ADAM22	0.0536665
PODXL	ADAM22	0.153881
PRL	ADAM22	0.0229241
PRND	ADAM22	0.362859
PRSS27	ADAM22	0.201763
PSAPL1	ADAM22	0.177431
PSME2	ADAM22	0.0680529
PSPN	ADAM22	0.0612436
PTGDS	ADAM22	0.477904
PTH	ADAM22	0.0716767
PTPRF	ADAM22	0.228412
PTX3	ADAM22	0.0205166
PVR	ADAM22	0.0361966
RABGAP1L	ADAM22	-0.00448557
RALY	ADAM22	0.0406099
RCC1	ADAM22	0.0539446
RNF4	ADAM22	0.0138361
ROBO2	ADAM22	0.229542
SCG3	ADAM22	0.269831
SCGB1A1	ADAM22	0.270606
SCN4B	ADAM22	0.383626
SEMA3G	ADAM22	0.108855
SERPINF1	ADAM22	0.314761
SEZ6L	ADAM22	0.30979
SFRP4	ADAM22	0.305128
SLC39A14	ADAM22	0.137543
SMOC2	ADAM22	0.275976
SNCG	ADAM22	0.234729
SORD	ADAM22	0.0283328
SPARCL1	ADAM22	0.233807
SPINK2	ADAM22	0.118429
SPINK5	ADAM22	0.326424
SPINK6	ADAM22	0.125078
SPRR3	ADAM22	0.136833
SSC5D	ADAM22	0.12353
TCOF1	ADAM22	0.104967
TF	ADAM22	-0.0610124
TFF1	ADAM22	0.148585
TFPI	ADAM22	0.0879996
TG	ADAM22	0.0832875
TGFA	ADAM22	0.100736
TGFBR2	ADAM22	0.585926
THAP12	ADAM22	0.00198289
TIMP4	ADAM22	0.0557051
TMPRSS5	ADAM22	0.175572
TNFRSF10C	ADAM22	0.108305
TNFRSF11A	ADAM22	0.368762
TNFRSF12A	ADAM22	0.270462
TNFSF10	ADAM22	0.145102
TNFSF8	ADAM22	0.160524
TPP1	ADAM22	-0.00779431
TYRP1	ADAM22	0.0485632
VIT	ADAM22	0.188642
VSIG10L	ADAM22	0.0672965
VTCN1	ADAM22	0.0294406
VWA1	ADAM22	0.0275308
VWA5A	ADAM22	0.00525082
WFDC12	ADAM22	0.130237
WFIKKN1	ADAM22	0.178769
ADA	ADAMTS13	0.0381467
ADAM12	ADAMTS13	0.00190033
ADAM22	ADAMTS13	0.0529757
ADAMTS13	ADAMTS13	1
ADAMTS16	ADAMTS13	0.0409087
ADAMTS8	ADAMTS13	0.0736501
ADAMTSL5	ADAMTS13	0.0289885
AFP	ADAMTS13	0.0237882
AHNAK2	ADAMTS13	-0.0259244
AKR1B10	ADAMTS13	0.0450218
ALDH5A1	ADAMTS13	0.00707825
ALPP	ADAMTS13	-0.0435855
ANXA1	ADAMTS13	-0.0247964
ANXA5	ADAMTS13	-0.00455168
APOA4	ADAMTS13	-0.000860208
BAG3	ADAMTS13	-0.0273344
BMP4	ADAMTS13	0.0237869
BMP6	ADAMTS13	0.0319791
BOC	ADAMTS13	0.0996968
BOLA1	ADAMTS13	0.00401441
C1QTNF9	ADAMTS13	0.0231862
CA14	ADAMTS13	0.0159622
CA6	ADAMTS13	0.050273
CBLIF	ADAMTS13	0.0389124
CBLN4	ADAMTS13	0.194856
CCER2	ADAMTS13	0.0213572
CCL15	ADAMTS13	0.0247665
CD109	ADAMTS13	0.108169
CD163	ADAMTS13	0.102591
CD209	ADAMTS13	0.0652316
CD28	ADAMTS13	0.0565741
CD34	ADAMTS13	0.101145
CD38	ADAMTS13	-0.033941
CD4	ADAMTS13	0.0315485
CD93	ADAMTS13	0.0372371
CD99L2	ADAMTS13	0.0207335
CDCP1	ADAMTS13	-0.028662
CDH5	ADAMTS13	0.234873
CDNF	ADAMTS13	-0.00931956
CEACAM5	ADAMTS13	-0.0305472
CEBPA	ADAMTS13	0.0191778
CFD	ADAMTS13	-0.0254774
CHRDL1	ADAMTS13	0.0524573
CHRDL2	ADAMTS13	0.0668815
CILP	ADAMTS13	-0.0226357
CKAP4	ADAMTS13	-0.0230536
CLEC10A	ADAMTS13	-0.0341386
CLEC14A	ADAMTS13	0.000882959
CLEC1A	ADAMTS13	0.000458495
CLEC4A	ADAMTS13	0.0281096
CLEC4M	ADAMTS13	0.00475792
CLMP	ADAMTS13	-0.0166943
COL4A1	ADAMTS13	0.107321
COMP	ADAMTS13	0.0537648
CRTAC1	ADAMTS13	0.0870726
CST5	ADAMTS13	-0.0206024
CTHRC1	ADAMTS13	-0.0760039
CTRC	ADAMTS13	0.111044
CX3CL1	ADAMTS13	0.00478184
CXCL14	ADAMTS13	-0.0450297
CXCL8	ADAMTS13	0.0268714
CYTL1	ADAMTS13	-0.0321187
DCC	ADAMTS13	0.0759111
DIPK2B	ADAMTS13	0.0680713
DMP1	ADAMTS13	0.0433252
DNER	ADAMTS13	0.149993
DOCK9	ADAMTS13	0.0142877
DRAXIN	ADAMTS13	0.0302657
DSCAM	ADAMTS13	0.116433
DSG2	ADAMTS13	0.131023
DUSP13	ADAMTS13	0.0634612
DYNLT1	ADAMTS13	0.0247152
ECHDC3	ADAMTS13	-0.001024
EDA2R	ADAMTS13	-0.102798
EGFLAM	ADAMTS13	0.116123
ENG	ADAMTS13	0.289239
ERBB2	ADAMTS13	0.138034
ERCC1	ADAMTS13	0.0103324
EXOSC10	ADAMTS13	0.012672
EXTL1	ADAMTS13	0.0428113
FABP4	ADAMTS13	0.0389985
FAP	ADAMTS13	0.163945
FCAR	ADAMTS13	0.027804
FLT1	ADAMTS13	0.0658552
FLT3LG	ADAMTS13	-0.0148252
FOLR1	ADAMTS13	0.0385039
FST	ADAMTS13	-0.0470643
FUT3_FUT5	ADAMTS13	0.0158452
GALNT7	ADAMTS13	0.0910136
GFRAL	ADAMTS13	0.0249531
GGT1	ADAMTS13	0.0245004
GHR	ADAMTS13	0.0780921
GP1BB	ADAMTS13	0.00255316
GPC1	ADAMTS13	0.0559856
GPNMB	ADAMTS13	0.108417
HLA_A	ADAMTS13	-0.00983292
HMOX1	ADAMTS13	0.00348489
HPGDS	ADAMTS13	0.0376421
HS6ST2	ADAMTS13	0.0124326
IGFBP1	ADAMTS13	-0.0299486
IGFBP3	ADAMTS13	0.226525
IL12B	ADAMTS13	0.0610312
IL31RA	ADAMTS13	0.0274954
IL32	ADAMTS13	-0.00145481
INSL5	ADAMTS13	-0.0325521
ITGA11	ADAMTS13	0.0676941
ITGA2	ADAMTS13	0.0927667
ITGA5	ADAMTS13	0.151915
ITGAM	ADAMTS13	0.0979534
ITGAV	ADAMTS13	0.0603542
ITGB2	ADAMTS13	0.170353
ITGB5	ADAMTS13	0.0500147
ITGB6	ADAMTS13	0.0516159
ITM2A	ADAMTS13	0.00140643
JAM2	ADAMTS13	0.0247246
KIR2DL3	ADAMTS13	-0.0142397
KLK13	ADAMTS13	-0.0220169
KLK15	ADAMTS13	0.0211211
KLK6	ADAMTS13	0.0355103
KLK8	ADAMTS13	-0.0161398
KLKB1	ADAMTS13	0.0731911
KRT17	ADAMTS13	0.0114968
KRT5	ADAMTS13	-0.0294745
L1CAM	ADAMTS13	0.0450815
LACRT	ADAMTS13	0.0321177
LEP	ADAMTS13	0.0394559
LILRA5	ADAMTS13	0.0247904
LPL	ADAMTS13	0.0124771
LPO	ADAMTS13	0.0500772
LRIG3	ADAMTS13	0.00265627
LUZP2	ADAMTS13	0.0196219
MAMDC2	ADAMTS13	0.0359341
MARCO	ADAMTS13	0.065218
MCAM	ADAMTS13	0.103749
MEGF10	ADAMTS13	0.118313
MELTF	ADAMTS13	0.0895397
MFAP5	ADAMTS13	0.0652023
MMUT	ADAMTS13	0.00799647
MSTN	ADAMTS13	0.062817
MXRA8	ADAMTS13	0.0214156
MYOC	ADAMTS13	0.090255
MYOM3	ADAMTS13	-0.0277911
NBL1	ADAMTS13	-0.00601755
NCAN	ADAMTS13	0.146193
NDUFA5	ADAMTS13	-0.00975757
NEB	ADAMTS13	0.00305938
NID1	ADAMTS13	0.0420202
NLGN2	ADAMTS13	0.0354052
NPHS1	ADAMTS13	0.0826032
NPTX1	ADAMTS13	0.088023
NRCAM	ADAMTS13	0.169506
NTF3	ADAMTS13	0.138336
NTRK3	ADAMTS13	0.12025
OPTC	ADAMTS13	0.0238312
ORM1	ADAMTS13	-0.0312511
PBXIP1	ADAMTS13	0.00964801
PEPD	ADAMTS13	0.00587023
PHOSPHO1	ADAMTS13	-0.0471408
PI3	ADAMTS13	-0.0301971
PKD1	ADAMTS13	0.0765083
PLA2G2A	ADAMTS13	0.03306
PLTP	ADAMTS13	0.131003
PODXL	ADAMTS13	0.0623248
PRL	ADAMTS13	0.0338218
PRND	ADAMTS13	0.00654182
PRSS27	ADAMTS13	0.036611
PSAPL1	ADAMTS13	-0.0358115
PSME2	ADAMTS13	0.00274986
PSPN	ADAMTS13	-0.0454153
PTGDS	ADAMTS13	0.0470986
PTH	ADAMTS13	0.011355
PTPRF	ADAMTS13	0.0554005
PTX3	ADAMTS13	0.0361057
PVR	ADAMTS13	0.0746355
RABGAP1L	ADAMTS13	0.0368243
RALY	ADAMTS13	0.0210025
RCC1	ADAMTS13	0.0174906
RNF4	ADAMTS13	0.014586
ROBO2	ADAMTS13	0.194121
SCG3	ADAMTS13	0.0859163
SCGB1A1	ADAMTS13	0.0291149
SCN4B	ADAMTS13	-0.0231493
SEMA3G	ADAMTS13	0.0451759
SERPINF1	ADAMTS13	-0.00121917
SEZ6L	ADAMTS13	0.136357
SFRP4	ADAMTS13	0.0366978
SLC39A14	ADAMTS13	-0.0137653
SMOC2	ADAMTS13	0.0127098
SNCG	ADAMTS13	-0.00963162
SORD	ADAMTS13	0.0545777
SPARCL1	ADAMTS13	0.101589
SPINK2	ADAMTS13	-0.0445831
SPINK5	ADAMTS13	0.0510539
SPINK6	ADAMTS13	-0.0755509
SPRR3	ADAMTS13	0.0195177
SSC5D	ADAMTS13	0.110258
TCOF1	ADAMTS13	0.0564281
TF	ADAMTS13	0.0343696
TFF1	ADAMTS13	-0.0531192
TFPI	ADAMTS13	0.0584636
TG	ADAMTS13	0.0289187
TGFA	ADAMTS13	-0.042994
TGFBR2	ADAMTS13	-0.0242741
THAP12	ADAMTS13	0.0151685
TIMP4	ADAMTS13	-0.0346577
TMPRSS5	ADAMTS13	0.0746025
TNFRSF10C	ADAMTS13	0.0333627
TNFRSF11A	ADAMTS13	-0.0147462
TNFRSF12A	ADAMTS13	-0.0260655
TNFSF10	ADAMTS13	0.0845476
TNFSF8	ADAMTS13	0.0857972
TPP1	ADAMTS13	0.0124189
TYRP1	ADAMTS13	0.00541786
VIT	ADAMTS13	-0.0644608
VSIG10L	ADAMTS13	0.0259754
VTCN1	ADAMTS13	0.044809
VWA1	ADAMTS13	0.0039115
VWA5A	ADAMTS13	0.0113654
WFDC12	ADAMTS13	-0.0741365
WFIKKN1	ADAMTS13	0.107909
ADA	ADAMTS16	0.0540203
ADAM12	ADAMTS16	0.140787
ADAM22	ADAMTS16	0.163897
ADAMTS13	ADAMTS16	0.0409087
ADAMTS16	ADAMTS16	1
ADAMTS8	ADAMTS16	0.103479
ADAMTSL5	ADAMTS16	0.00969501
AFP	ADAMTS16	0.0776576
AHNAK2	ADAMTS16	0.0922736
AKR1B10	ADAMTS16	0.0449353
ALDH5A1	ADAMTS16	0.0390963
ALPP	ADAMTS16	0.086931
ANXA1	ADAMTS16	0.0347421
ANXA5	ADAMTS16	0.0522086
APOA4	ADAMTS16	0.0525293
BAG3	ADAMTS16	0.0543675
BMP4	ADAMTS16	0.0303685
BMP6	ADAMTS16	0.125332
BOC	ADAMTS16	0.0876934
BOLA1	ADAMTS16	0.0567122
C1QTNF9	ADAMTS16	0.0607177
CA14	ADAMTS16	-0.0656102
CA6	ADAMTS16	-0.0929662
CBLIF	ADAMTS16	0.101982
CBLN4	ADAMTS16	0.112114
CCER2	ADAMTS16	0.107002
CCL15	ADAMTS16	0.114084
CD109	ADAMTS16	0.133671
CD163	ADAMTS16	0.130721
CD209	ADAMTS16	0.0412963
CD28	ADAMTS16	0.154677
CD34	ADAMTS16	0.0919669
CD38	ADAMTS16	0.0266918
CD4	ADAMTS16	0.150191
CD93	ADAMTS16	0.174931
CD99L2	ADAMTS16	0.125978
CDCP1	ADAMTS16	0.178811
CDH5	ADAMTS16	0.0997523
CDNF	ADAMTS16	0.0893035
CEACAM5	ADAMTS16	0.0687194
CEBPA	ADAMTS16	0.03363
CFD	ADAMTS16	0.159148
CHRDL1	ADAMTS16	0.339096
CHRDL2	ADAMTS16	0.0281835
CILP	ADAMTS16	0.0984148
CKAP4	ADAMTS16	0.208645
CLEC10A	ADAMTS16	0.0739475
CLEC14A	ADAMTS16	0.151754
CLEC1A	ADAMTS16	0.153382
CLEC4A	ADAMTS16	0.00254576
CLEC4M	ADAMTS16	0.0292807
CLMP	ADAMTS16	0.265376
COL4A1	ADAMTS16	0.0768909
COMP	ADAMTS16	0.166382
CRTAC1	ADAMTS16	0.123259
CST5	ADAMTS16	0.0917707
CTHRC1	ADAMTS16	0.119754
CTRC	ADAMTS16	0.0374587
CX3CL1	ADAMTS16	0.134195
CXCL14	ADAMTS16	0.0883872
CXCL8	ADAMTS16	0.0758085
CYTL1	ADAMTS16	0.0228821
DCC	ADAMTS16	-0.00762119
DIPK2B	ADAMTS16	0.176041
DMP1	ADAMTS16	0.0289655
DNER	ADAMTS16	-0.0196375
DOCK9	ADAMTS16	0.0273048
DRAXIN	ADAMTS16	0.130735
DSCAM	ADAMTS16	0.0623273
DSG2	ADAMTS16	0.120239
DUSP13	ADAMTS16	0.0369764
DYNLT1	ADAMTS16	0.0424645
ECHDC3	ADAMTS16	0.00286564
EDA2R	ADAMTS16	0.299242
EGFLAM	ADAMTS16	0.11114
ENG	ADAMTS16	0.0628252
ERBB2	ADAMTS16	0.0971962
ERCC1	ADAMTS16	0.0132949
EXOSC10	ADAMTS16	0.0366043
EXTL1	ADAMTS16	0.0274601
FABP4	ADAMTS16	0.218281
FAP	ADAMTS16	0.126568
FCAR	ADAMTS16	0.0618261
FLT1	ADAMTS16	0.107948
FLT3LG	ADAMTS16	0.177655
FOLR1	ADAMTS16	0.206421
FST	ADAMTS16	0.102198
FUT3_FUT5	ADAMTS16	0.108618
GALNT7	ADAMTS16	0.0575927
GFRAL	ADAMTS16	0.128248
GGT1	ADAMTS16	0.00384333
GHR	ADAMTS16	0.0386505
GP1BB	ADAMTS16	0.041655
GPC1	ADAMTS16	0.0706985
GPNMB	ADAMTS16	0.16291
HLA_A	ADAMTS16	0.0499957
HMOX1	ADAMTS16	0.0126325
HPGDS	ADAMTS16	0.0141684
HS6ST2	ADAMTS16	0.0479198
IGFBP1	ADAMTS16	0.0436073
IGFBP3	ADAMTS16	0.0463237
IL12B	ADAMTS16	0.1173
IL31RA	ADAMTS16	0.0264292
IL32	ADAMTS16	0.126669
INSL5	ADAMTS16	-0.0142325
ITGA11	ADAMTS16	0.0569855
ITGA2	ADAMTS16	0.113805
ITGA5	ADAMTS16	0.168287
ITGAM	ADAMTS16	0.0721904
ITGAV	ADAMTS16	0.108559
ITGB2	ADAMTS16	0.12073
ITGB5	ADAMTS16	0.107798
ITGB6	ADAMTS16	0.0275814
ITM2A	ADAMTS16	0.0573951
JAM2	ADAMTS16	0.194721
KIR2DL3	ADAMTS16	0.0757111
KLK13	ADAMTS16	0.0213815
KLK15	ADAMTS16	0.0582982
KLK6	ADAMTS16	0.0853106
KLK8	ADAMTS16	0.0258666
KLKB1	ADAMTS16	0.0427711
KRT17	ADAMTS16	0.013281
KRT5	ADAMTS16	-0.010589
L1CAM	ADAMTS16	0.101555
LACRT	ADAMTS16	0.0180074
LEP	ADAMTS16	0.201823
LILRA5	ADAMTS16	0.0908337
LPL	ADAMTS16	0.0934485
LPO	ADAMTS16	0.00914337
LRIG3	ADAMTS16	0.0759286
LUZP2	ADAMTS16	0.103561
MAMDC2	ADAMTS16	0.13525
MARCO	ADAMTS16	0.11257
MCAM	ADAMTS16	0.16248
MEGF10	ADAMTS16	0.0646092
MELTF	ADAMTS16	0.0974749
MFAP5	ADAMTS16	0.162091
MMUT	ADAMTS16	0.0504039
MSTN	ADAMTS16	0.0667635
MXRA8	ADAMTS16	0.159622
MYOC	ADAMTS16	0.136248
MYOM3	ADAMTS16	0.00563867
NBL1	ADAMTS16	0.205668
NCAN	ADAMTS16	0.0615869
NDUFA5	ADAMTS16	0.0394943
NEB	ADAMTS16	0.0328069
NID1	ADAMTS16	0.0733318
NLGN2	ADAMTS16	0.0244821
NPHS1	ADAMTS16	-0.0156033
NPTX1	ADAMTS16	0.134193
NRCAM	ADAMTS16	0.117807
NTF3	ADAMTS16	0.0424743
NTRK3	ADAMTS16	0.0929985
OPTC	ADAMTS16	0.107815
ORM1	ADAMTS16	0.0212953
PBXIP1	ADAMTS16	0.109178
PEPD	ADAMTS16	0.024235
PHOSPHO1	ADAMTS16	0.106786
PI3	ADAMTS16	0.0510888
PKD1	ADAMTS16	0.223518
PLA2G2A	ADAMTS16	0.11105
PLTP	ADAMTS16	0.0791318
PODXL	ADAMTS16	0.0376614
PRL	ADAMTS16	-0.0158222
PRND	ADAMTS16	0.151113
PRSS27	ADAMTS16	0.0674005
PSAPL1	ADAMTS16	0.0404391
PSME2	ADAMTS16	0.00447359
PSPN	ADAMTS16	-0.100823
PTGDS	ADAMTS16	0.160274
PTH	ADAMTS16	0.0363338
PTPRF	ADAMTS16	0.0618754
PTX3	ADAMTS16	0.0309582
PVR	ADAMTS16	0.0447964
RABGAP1L	ADAMTS16	0.0364328
RALY	ADAMTS16	0.0444242
RCC1	ADAMTS16	0.0559137
RNF4	ADAMTS16	0.0223428
ROBO2	ADAMTS16	0.243748
SCG3	ADAMTS16	0.114453
SCGB1A1	ADAMTS16	0.118931
SCN4B	ADAMTS16	0.0817748
SEMA3G	ADAMTS16	0.0643841
SERPINF1	ADAMTS16	0.0743507
SEZ6L	ADAMTS16	0.152825
SFRP4	ADAMTS16	0.134395
SLC39A14	ADAMTS16	0.0834012
SMOC2	ADAMTS16	0.153424
SNCG	ADAMTS16	0.170913
SORD	ADAMTS16	0.0382436
SPARCL1	ADAMTS16	0.125336
SPINK2	ADAMTS16	-0.00982219
SPINK5	ADAMTS16	0.0593533
SPINK6	ADAMTS16	0.0445644
SPRR3	ADAMTS16	0.136868
SSC5D	ADAMTS16	0.112326
TCOF1	ADAMTS16	0.080682
TF	ADAMTS16	-0.00683624
TFF1	ADAMTS16	0.13899
TFPI	ADAMTS16	0.118436
TG	ADAMTS16	0.0873707
TGFA	ADAMTS16	0.106793
TGFBR2	ADAMTS16	0.23197
THAP12	ADAMTS16	0.00898056
TIMP4	ADAMTS16	0.159837
TMPRSS5	ADAMTS16	0.107198
TNFRSF10C	ADAMTS16	0.0585223
TNFRSF11A	ADAMTS16	0.175554
TNFRSF12A	ADAMTS16	0.16386
TNFSF10	ADAMTS16	0.107728
TNFSF8	ADAMTS16	0.0891516
TPP1	ADAMTS16	0.0477995
TYRP1	ADAMTS16	0.0180794
VIT	ADAMTS16	0.0351642
VSIG10L	ADAMTS16	0.00163384
VTCN1	ADAMTS16	0.0292072
VWA1	ADAMTS16	0.0797844
VWA5A	ADAMTS16	0.0122507
WFDC12	ADAMTS16	0.00287858
WFIKKN1	ADAMTS16	-0.0403542
ADA	ADAMTS8	0.076875
ADAM12	ADAMTS8	-0.00705359
ADAM22	ADAMTS8	0.14746
ADAMTS13	ADAMTS8	0.0736501
ADAMTS16	ADAMTS8	0.103479
ADAMTS8	ADAMTS8	1
ADAMTSL5	ADAMTS8	0.136031
AFP	ADAMTS8	0.0505833
AHNAK2	ADAMTS8	0.0665451
AKR1B10	ADAMTS8	0.00518371
ALDH5A1	ADAMTS8	-0.017449
ALPP	ADAMTS8	0.0252618
ANXA1	ADAMTS8	-0.0206084
ANXA5	ADAMTS8	0.000579985
APOA4	ADAMTS8	0.0923654
BAG3	ADAMTS8	0.0733223
BMP4	ADAMTS8	0.192768
BMP6	ADAMTS8	0.0730331
BOC	ADAMTS8	0.234253
BOLA1	ADAMTS8	-0.0290144
C1QTNF9	ADAMTS8	0.164691
CA14	ADAMTS8	0.162022
CA6	ADAMTS8	0.138891
CBLIF	ADAMTS8	0.0711312
CBLN4	ADAMTS8	0.211831
CCER2	ADAMTS8	0.03324
CCL15	ADAMTS8	0.0227557
CD109	ADAMTS8	0.177163
CD163	ADAMTS8	0.0480296
CD209	ADAMTS8	0.129398
CD28	ADAMTS8	0.080602
CD34	ADAMTS8	0.257786
CD38	ADAMTS8	0.0250967
CD4	ADAMTS8	0.00347771
CD93	ADAMTS8	0.292444
CD99L2	ADAMTS8	-0.00801878
CDCP1	ADAMTS8	0.0445078
CDH5	ADAMTS8	0.211014
CDNF	ADAMTS8	0.0864163
CEACAM5	ADAMTS8	0.024243
CEBPA	ADAMTS8	-0.00310863
CFD	ADAMTS8	-0.00287195
CHRDL1	ADAMTS8	0.167545
CHRDL2	ADAMTS8	0.121741
CILP	ADAMTS8	0.0711593
CKAP4	ADAMTS8	0.0336055
CLEC10A	ADAMTS8	0.0771265
CLEC14A	ADAMTS8	0.206366
CLEC1A	ADAMTS8	0.0950934
CLEC4A	ADAMTS8	0.106661
CLEC4M	ADAMTS8	0.110923
CLMP	ADAMTS8	0.056012
COL4A1	ADAMTS8	0.186086
COMP	ADAMTS8	0.259289
CRTAC1	ADAMTS8	0.111307
CST5	ADAMTS8	0.105064
CTHRC1	ADAMTS8	0.117114
CTRC	ADAMTS8	0.0796855
CX3CL1	ADAMTS8	0.1298
CXCL14	ADAMTS8	0.0307785
CXCL8	ADAMTS8	0.0261234
CYTL1	ADAMTS8	0.0121705
DCC	ADAMTS8	0.0288425
DIPK2B	ADAMTS8	0.159908
DMP1	ADAMTS8	0.0874534
DNER	ADAMTS8	0.249718
DOCK9	ADAMTS8	0.0142647
DRAXIN	ADAMTS8	0.131801
DSCAM	ADAMTS8	0.0459209
DSG2	ADAMTS8	0.147805
DUSP13	ADAMTS8	0.0767605
DYNLT1	ADAMTS8	-0.0271488
ECHDC3	ADAMTS8	-0.0289644
EDA2R	ADAMTS8	0.103691
EGFLAM	ADAMTS8	0.115891
ENG	ADAMTS8	0.235384
ERBB2	ADAMTS8	0.178438
ERCC1	ADAMTS8	0.012716
EXOSC10	ADAMTS8	0.00515106
EXTL1	ADAMTS8	0.122086
FABP4	ADAMTS8	-0.0965473
FAP	ADAMTS8	0.357608
FCAR	ADAMTS8	-0.048433
FLT1	ADAMTS8	0.0832801
FLT3LG	ADAMTS8	0.149154
FOLR1	ADAMTS8	0.177582
FST	ADAMTS8	-0.000869975
FUT3_FUT5	ADAMTS8	0.0130482
GALNT7	ADAMTS8	0.166802
GFRAL	ADAMTS8	0.091238
GGT1	ADAMTS8	-0.0344477
GHR	ADAMTS8	-0.0245041
GP1BB	ADAMTS8	-0.0029459
GPC1	ADAMTS8	0.21012
GPNMB	ADAMTS8	0.192433
HLA_A	ADAMTS8	0.032554
HMOX1	ADAMTS8	0.0271079
HPGDS	ADAMTS8	0.113945
HS6ST2	ADAMTS8	0.0946291
IGFBP1	ADAMTS8	0.0665892
IGFBP3	ADAMTS8	0.0509845
IL12B	ADAMTS8	0.0368435
IL31RA	ADAMTS8	0.102411
IL32	ADAMTS8	0.15297
INSL5	ADAMTS8	-0.055467
ITGA11	ADAMTS8	0.292662
ITGA2	ADAMTS8	0.20479
ITGA5	ADAMTS8	0.0777652
ITGAM	ADAMTS8	0.213357
ITGAV	ADAMTS8	0.311559
ITGB2	ADAMTS8	0.192262
ITGB5	ADAMTS8	0.173332
ITGB6	ADAMTS8	0.221378
ITM2A	ADAMTS8	0.0461933
JAM2	ADAMTS8	0.221512
KIR2DL3	ADAMTS8	0.00653065
KLK13	ADAMTS8	0.0641807
KLK15	ADAMTS8	0.0373397
KLK6	ADAMTS8	0.131436
KLK8	ADAMTS8	0.096019
KLKB1	ADAMTS8	-0.00778433
KRT17	ADAMTS8	0.00350583
KRT5	ADAMTS8	0.0211862
L1CAM	ADAMTS8	0.247053
LACRT	ADAMTS8	0.0794581
LEP	ADAMTS8	-0.0719236
LILRA5	ADAMTS8	-0.0468085
LPL	ADAMTS8	0.131591
LPO	ADAMTS8	0.0596782
LRIG3	ADAMTS8	0.00999475
LUZP2	ADAMTS8	0.095621
MAMDC2	ADAMTS8	0.102428
MARCO	ADAMTS8	0.0538666
MCAM	ADAMTS8	0.275023
MEGF10	ADAMTS8	0.264124
MELTF	ADAMTS8	0.160448
MFAP5	ADAMTS8	0.0437889
MMUT	ADAMTS8	0.00550544
MSTN	ADAMTS8	0.21751
MXRA8	ADAMTS8	0.260051
MYOC	ADAMTS8	0.27556
MYOM3	ADAMTS8	0.0659527
NBL1	ADAMTS8	0.166287
NCAN	ADAMTS8	0.133937
NDUFA5	ADAMTS8	-0.0241292
NEB	ADAMTS8	0.00549646
NID1	ADAMTS8	-0.0157236
NLGN2	ADAMTS8	0.011734
NPHS1	ADAMTS8	0.0261922
NPTX1	ADAMTS8	0.162416
NRCAM	ADAMTS8	0.157796
NTF3	ADAMTS8	0.115875
NTRK3	ADAMTS8	0.286278
OPTC	ADAMTS8	0.100359
ORM1	ADAMTS8	-0.127364
PBXIP1	ADAMTS8	0.0491799
PEPD	ADAMTS8	0.0428245
PHOSPHO1	ADAMTS8	0.0332572
PI3	ADAMTS8	-0.0510392
PKD1	ADAMTS8	0.281571
PLA2G2A	ADAMTS8	-0.0277923
PLTP	ADAMTS8	0.19596
PODXL	ADAMTS8	0.126201
PRL	ADAMTS8	0.00870812
PRND	ADAMTS8	0.186154
PRSS27	ADAMTS8	0.044623
PSAPL1	ADAMTS8	0.00866327
PSME2	ADAMTS8	-0.0310468
PSPN	ADAMTS8	-0.0375198
PTGDS	ADAMTS8	0.0917681
PTH	ADAMTS8	-0.0134415
PTPRF	ADAMTS8	0.0379569
PTX3	ADAMTS8	-0.0105022
PVR	ADAMTS8	0.0088746
RABGAP1L	ADAMTS8	-0.0185697
RALY	ADAMTS8	-0.0043377
RCC1	ADAMTS8	0.00481954
RNF4	ADAMTS8	0.0132764
ROBO2	ADAMTS8	0.310155
SCG3	ADAMTS8	0.159709
SCGB1A1	ADAMTS8	0.0989565
SCN4B	ADAMTS8	0.116884
SEMA3G	ADAMTS8	0.0382669
SERPINF1	ADAMTS8	-0.0232739
SEZ6L	ADAMTS8	0.261459
SFRP4	ADAMTS8	0.149981
SLC39A14	ADAMTS8	0.0183818
SMOC2	ADAMTS8	0.172238
SNCG	ADAMTS8	-0.0174117
SORD	ADAMTS8	-0.0207574
SPARCL1	ADAMTS8	0.166614
SPINK2	ADAMTS8	-0.0163576
SPINK5	ADAMTS8	0.0978847
SPINK6	ADAMTS8	0.0171887
SPRR3	ADAMTS8	0.0430622
SSC5D	ADAMTS8	0.00561765
TCOF1	ADAMTS8	0.0233884
TF	ADAMTS8	-0.00588096
TFF1	ADAMTS8	0.0395232
TFPI	ADAMTS8	0.0221237
TG	ADAMTS8	0.0385223
TGFA	ADAMTS8	-0.101916
TGFBR2	ADAMTS8	0.108894
THAP12	ADAMTS8	-0.0104583
TIMP4	ADAMTS8	-0.0247347
TMPRSS5	ADAMTS8	0.160841
TNFRSF10C	ADAMTS8	-0.00937485
TNFRSF11A	ADAMTS8	-0.0177086
TNFRSF12A	ADAMTS8	0.0953184
TNFSF10	ADAMTS8	0.0642257
TNFSF8	ADAMTS8	0.0816848
TPP1	ADAMTS8	-0.0398121
TYRP1	ADAMTS8	0.0126392
VIT	ADAMTS8	0.035463
VSIG10L	ADAMTS8	0.0453507
VTCN1	ADAMTS8	0.0254244
VWA1	ADAMTS8	-0.0283216
VWA5A	ADAMTS8	-0.0068924
WFDC12	ADAMTS8	-0.0182934
WFIKKN1	ADAMTS8	0.0471814
ADA	ADAMTSL5	0.0175588
ADAM12	ADAMTSL5	0.0253189
ADAM22	ADAMTSL5	0.11763
ADAMTS13	ADAMTSL5	0.0289885
ADAMTS16	ADAMTSL5	0.00969501
ADAMTS8	ADAMTSL5	0.136031
ADAMTSL5	ADAMTSL5	1
AFP	ADAMTSL5	-0.0437483
AHNAK2	ADAMTSL5	0.0843143
AKR1B10	ADAMTSL5	0.0145383
ALDH5A1	ADAMTSL5	0.00667812
ALPP	ADAMTSL5	-0.00814867
ANXA1	ADAMTSL5	-0.0626893
ANXA5	ADAMTSL5	0.0127676
APOA4	ADAMTSL5	0.0742783
BAG3	ADAMTSL5	0.0861337
BMP4	ADAMTSL5	0.0701975
BMP6	ADAMTSL5	0.0390982
BOC	ADAMTSL5	0.11036
BOLA1	ADAMTSL5	-0.0255747
C1QTNF9	ADAMTSL5	0.129121
CA14	ADAMTSL5	0.167877
CA6	ADAMTSL5	0.0674322
CBLIF	ADAMTSL5	0.0189801
CBLN4	ADAMTSL5	0.0174743
CCER2	ADAMTSL5	0.082432
CCL15	ADAMTSL5	0.0279753
CD109	ADAMTSL5	0.0783432
CD163	ADAMTSL5	0.00677613
CD209	ADAMTSL5	0.0612856
CD28	ADAMTSL5	0.0368392
CD34	ADAMTSL5	0.134786
CD38	ADAMTSL5	0.00568473
CD4	ADAMTSL5	-0.0315234
CD93	ADAMTSL5	0.167002
CD99L2	ADAMTSL5	0.0367298
CDCP1	ADAMTSL5	-0.0402532
CDH5	ADAMTSL5	0.125044
CDNF	ADAMTSL5	0.0892831
CEACAM5	ADAMTSL5	0.000699107
CEBPA	ADAMTSL5	-0.00616034
CFD	ADAMTSL5	0.035485
CHRDL1	ADAMTSL5	0.0622338
CHRDL2	ADAMTSL5	0.192769
CILP	ADAMTSL5	0.177805
CKAP4	ADAMTSL5	0.101352
CLEC10A	ADAMTSL5	0.0780321
CLEC14A	ADAMTSL5	0.142181
CLEC1A	ADAMTSL5	0.107147
CLEC4A	ADAMTSL5	0.0835407
CLEC4M	ADAMTSL5	0.0709261
CLMP	ADAMTSL5	0.0604819
COL4A1	ADAMTSL5	0.0809578
COMP	ADAMTSL5	0.126085
CRTAC1	ADAMTSL5	0.0470779
CST5	ADAMTSL5	0.0333291
CTHRC1	ADAMTSL5	0.0440807
CTRC	ADAMTSL5	0.05639
CX3CL1	ADAMTSL5	0.098501
CXCL14	ADAMTSL5	-0.00219477
CXCL8	ADAMTSL5	-0.0321527
CYTL1	ADAMTSL5	0.0914126
DCC	ADAMTSL5	0.0401698
DIPK2B	ADAMTSL5	0.175239
DMP1	ADAMTSL5	0.0642758
DNER	ADAMTSL5	0.0592002
DOCK9	ADAMTSL5	0.0048266
DRAXIN	ADAMTSL5	0.0683907
DSCAM	ADAMTSL5	0.0224598
DSG2	ADAMTSL5	0.143953
DUSP13	ADAMTSL5	0.0878847
DYNLT1	ADAMTSL5	-0.0233004
ECHDC3	ADAMTSL5	-0.0356276
EDA2R	ADAMTSL5	0.0557932
EGFLAM	ADAMTSL5	0.110225
ENG	ADAMTSL5	0.101553
ERBB2	ADAMTSL5	-0.0403383
ERCC1	ADAMTSL5	0.00317619
EXOSC10	ADAMTSL5	0.0094888
EXTL1	ADAMTSL5	0.106056
FABP4	ADAMTSL5	-0.0268973
FAP	ADAMTSL5	0.0787257
FCAR	ADAMTSL5	0.0073653
FLT1	ADAMTSL5	0.0823981
FLT3LG	ADAMTSL5	0.0129397
FOLR1	ADAMTSL5	0.117939
FST	ADAMTSL5	0.0107358
FUT3_FUT5	ADAMTSL5	0.0077225
GALNT7	ADAMTSL5	0.0475875
GFRAL	ADAMTSL5	0.00790639
GGT1	ADAMTSL5	-0.0881647
GHR	ADAMTSL5	-0.0424651
GP1BB	ADAMTSL5	0.00340627
GPC1	ADAMTSL5	0.181507
GPNMB	ADAMTSL5	0.06984
HLA_A	ADAMTSL5	0.0245492
HMOX1	ADAMTSL5	-0.0144011
HPGDS	ADAMTSL5	0.0545969
HS6ST2	ADAMTSL5	0.100029
IGFBP1	ADAMTSL5	0.106474
IGFBP3	ADAMTSL5	-0.015901
IL12B	ADAMTSL5	0.0225245
IL31RA	ADAMTSL5	0.0185832
IL32	ADAMTSL5	0.0539626
INSL5	ADAMTSL5	-0.0170269
ITGA11	ADAMTSL5	0.116362
ITGA2	ADAMTSL5	0.0982612
ITGA5	ADAMTSL5	-0.000301477
ITGAM	ADAMTSL5	0.138206
ITGAV	ADAMTSL5	0.13066
ITGB2	ADAMTSL5	0.109237
ITGB5	ADAMTSL5	0.048052
ITGB6	ADAMTSL5	0.164863
ITM2A	ADAMTSL5	0.0708015
JAM2	ADAMTSL5	0.12623
KIR2DL3	ADAMTSL5	0.00238116
KLK13	ADAMTSL5	0.0431265
KLK15	ADAMTSL5	0.0289362
KLK6	ADAMTSL5	0.0754351
KLK8	ADAMTSL5	0.0999451
KLKB1	ADAMTSL5	-0.0385189
KRT17	ADAMTSL5	0.0716951
KRT5	ADAMTSL5	0.0354403
L1CAM	ADAMTSL5	0.0848899
LACRT	ADAMTSL5	0.0670286
LEP	ADAMTSL5	-0.0523245
LILRA5	ADAMTSL5	-0.00158451
LPL	ADAMTSL5	0.110726
LPO	ADAMTSL5	0.0556448
LRIG3	ADAMTSL5	-0.0229426
LUZP2	ADAMTSL5	0.0842185
MAMDC2	ADAMTSL5	0.0806549
MARCO	ADAMTSL5	-0.00769039
MCAM	ADAMTSL5	0.107359
MEGF10	ADAMTSL5	0.110696
MELTF	ADAMTSL5	0.135269
MFAP5	ADAMTSL5	0.105052
MMUT	ADAMTSL5	0.0396407
MSTN	ADAMTSL5	0.088619
MXRA8	ADAMTSL5	0.201648
MYOC	ADAMTSL5	0.127175
MYOM3	ADAMTSL5	0.0551246
NBL1	ADAMTSL5	0.148919
NCAN	ADAMTSL5	0.0962614
NDUFA5	ADAMTSL5	0.0049165
NEB	ADAMTSL5	0.019204
NID1	ADAMTSL5	-0.0179992
NLGN2	ADAMTSL5	0.0224486
NPHS1	ADAMTSL5	-0.040561
NPTX1	ADAMTSL5	0.0209638
NRCAM	ADAMTSL5	0.0596812
NTF3	ADAMTSL5	0.0499683
NTRK3	ADAMTSL5	0.092533
OPTC	ADAMTSL5	0.087684
ORM1	ADAMTSL5	-0.0941171
PBXIP1	ADAMTSL5	0.0718919
PEPD	ADAMTSL5	0.0359294
PHOSPHO1	ADAMTSL5	0.0464975
PI3	ADAMTSL5	0.0177193
PKD1	ADAMTSL5	0.150284
PLA2G2A	ADAMTSL5	0.0299697
PLTP	ADAMTSL5	0.111862
PODXL	ADAMTSL5	0.073467
PRL	ADAMTSL5	0.0767816
PRND	ADAMTSL5	0.098563
PRSS27	ADAMTSL5	0.0807649
PSAPL1	ADAMTSL5	0.0543542
PSME2	ADAMTSL5	-0.049073
PSPN	ADAMTSL5	-0.0371291
PTGDS	ADAMTSL5	0.0649522
PTH	ADAMTSL5	-0.0366949
PTPRF	ADAMTSL5	-0.0273834
PTX3	ADAMTSL5	0.0297854
PVR	ADAMTSL5	0.0168262
RABGAP1L	ADAMTSL5	-0.0373209
RALY	ADAMTSL5	-0.0195043
RCC1	ADAMTSL5	-0.0152024
RNF4	ADAMTSL5	0.0148356
ROBO2	ADAMTSL5	0.0774699
SCG3	ADAMTSL5	0.121529
SCGB1A1	ADAMTSL5	0.041431
SCN4B	ADAMTSL5	0.127159
SEMA3G	ADAMTSL5	0.0562933
SERPINF1	ADAMTSL5	0.0213211
SEZ6L	ADAMTSL5	0.145537
SFRP4	ADAMTSL5	0.174096
SLC39A14	ADAMTSL5	0.0393624
SMOC2	ADAMTSL5	0.111746
SNCG	ADAMTSL5	-0.000523465
SORD	ADAMTSL5	-0.0916008
SPARCL1	ADAMTSL5	0.116762
SPINK2	ADAMTSL5	0.0118336
SPINK5	ADAMTSL5	0.120889
SPINK6	ADAMTSL5	-0.00183338
SPRR3	ADAMTSL5	0.042764
SSC5D	ADAMTSL5	-0.0440373
TCOF1	ADAMTSL5	-0.00747462
TF	ADAMTSL5	0.0130168
TFF1	ADAMTSL5	0.0392779
TFPI	ADAMTSL5	-0.0535299
TG	ADAMTSL5	0.0273238
TGFA	ADAMTSL5	-0.00795546
TGFBR2	ADAMTSL5	0.0793849
THAP12	ADAMTSL5	-0.00581074
TIMP4	ADAMTSL5	0.0388924
TMPRSS5	ADAMTSL5	0.0676204
TNFRSF10C	ADAMTSL5	0.0190164
TNFRSF11A	ADAMTSL5	0.0449955
TNFRSF12A	ADAMTSL5	0.0437812
TNFSF10	ADAMTSL5	-0.0135431
TNFSF8	ADAMTSL5	0.0723629
TPP1	ADAMTSL5	-0.024448
TYRP1	ADAMTSL5	-0.00378821
VIT	ADAMTSL5	0.0276859
VSIG10L	ADAMTSL5	0.0978434
VTCN1	ADAMTSL5	0.0666795
VWA1	ADAMTSL5	-0.0179235
VWA5A	ADAMTSL5	0.00930767
WFDC12	ADAMTSL5	0.0185979
WFIKKN1	ADAMTSL5	-0.0274105
ADA	AFP	0.0295444
ADAM12	AFP	0.0341416
ADAM22	AFP	0.0286584
ADAMTS13	AFP	0.0237882
ADAMTS16	AFP	0.0776576
ADAMTS8	AFP	0.0505833
ADAMTSL5	AFP	-0.0437483
AFP	AFP	1
AHNAK2	AFP	0.0259279
AKR1B10	AFP	0.0140435
ALDH5A1	AFP	0.0604543
ALPP	AFP	0.0559076
ANXA1	AFP	0.0271339
ANXA5	AFP	0.016905
APOA4	AFP	0.0502008
BAG3	AFP	0.0314202
BMP4	AFP	0.0269933
BMP6	AFP	0.0355293
BOC	AFP	0.0239819
BOLA1	AFP	0.0267712
C1QTNF9	AFP	0.021034
CA14	AFP	-0.0274923
CA6	AFP	-0.0116791
CBLIF	AFP	0.0697302
CBLN4	AFP	0.0393661
CCER2	AFP	-0.00378359
CCL15	AFP	0.0556572
CD109	AFP	0.0520292
CD163	AFP	0.0574014
CD209	AFP	0.0337725
CD28	AFP	0.0238744
CD34	AFP	0.0595349
CD38	AFP	0.00622985
CD4	AFP	0.068636
CD93	AFP	0.0124351
CD99L2	AFP	0.0514859
CDCP1	AFP	0.140074
CDH5	AFP	-0.000179877
CDNF	AFP	0.0491399
CEACAM5	AFP	0.0665496
CEBPA	AFP	-0.0114323
CFD	AFP	0.0306449
CHRDL1	AFP	0.117353
CHRDL2	AFP	-0.0649819
CILP	AFP	0.0635499
CKAP4	AFP	0.024802
CLEC10A	AFP	0.0502353
CLEC14A	AFP	0.0411142
CLEC1A	AFP	0.0293198
CLEC4A	AFP	0.0195434
CLEC4M	AFP	0.0345342
CLMP	AFP	0.0629382
COL4A1	AFP	0.014541
COMP	AFP	0.0774146
CRTAC1	AFP	0.112714
CST5	AFP	0.0927538
CTHRC1	AFP	0.0760093
CTRC	AFP	0.0566824
CX3CL1	AFP	0.0606842
CXCL14	AFP	0.0420365
CXCL8	AFP	0.0690011
CYTL1	AFP	-0.00947769
DCC	AFP	-0.0242596
DIPK2B	AFP	0.0550068
DMP1	AFP	0.0124808
DNER	AFP	0.065116
DOCK9	AFP	0.0104773
DRAXIN	AFP	0.06055
DSCAM	AFP	0.0482889
DSG2	AFP	0.00804372
DUSP13	AFP	0.00153012
DYNLT1	AFP	0.0362861
ECHDC3	AFP	0.0969623
EDA2R	AFP	0.111436
EGFLAM	AFP	0.0412955
ENG	AFP	0.067099
ERBB2	AFP	0.128677
ERCC1	AFP	0.0160828
EXOSC10	AFP	-0.00450936
EXTL1	AFP	0.000398251
FABP4	AFP	0.092165
FAP	AFP	0.0767603
FCAR	AFP	-0.0163489
FLT1	AFP	0.0717831
FLT3LG	AFP	0.0890367
FOLR1	AFP	0.0534518
FST	AFP	0.0761577
FUT3_FUT5	AFP	0.0697137
GALNT7	AFP	0.0533707
GFRAL	AFP	0.080066
GGT1	AFP	0.123371
GHR	AFP	0.0233715
GP1BB	AFP	0.02965
GPC1	AFP	-0.00264903
GPNMB	AFP	0.0670975
HLA_A	AFP	0.0258657
HMOX1	AFP	0.0851124
HPGDS	AFP	0.0261629
HS6ST2	AFP	-0.0221131
IGFBP1	AFP	0.0429235
IGFBP3	AFP	0.0603858
IL12B	AFP	-0.000372424
IL31RA	AFP	0.0496044
IL32	AFP	0.0944458
INSL5	AFP	0.0540207
ITGA11	AFP	0.0471383
ITGA2	AFP	0.0778666
ITGA5	AFP	0.125549
ITGAM	AFP	0.0329114
ITGAV	AFP	0.121362
ITGB2	AFP	0.0527666
ITGB5	AFP	0.087981
ITGB6	AFP	0.00363231
ITM2A	AFP	-0.00669455
JAM2	AFP	0.0600792
KIR2DL3	AFP	0.0511386
KLK13	AFP	0.0276116
KLK15	AFP	0.0528137
KLK6	AFP	0.0372254
KLK8	AFP	-0.0131024
KLKB1	AFP	0.121037
KRT17	AFP	-0.00128544
KRT5	AFP	-0.00259626
L1CAM	AFP	0.0666707
LACRT	AFP	0.0375057
LEP	AFP	0.0308994
LILRA5	AFP	0.0419623
LPL	AFP	0.0144821
LPO	AFP	0.00695231
LRIG3	AFP	0.0331169
LUZP2	AFP	0.0158891
MAMDC2	AFP	0.0481744
MARCO	AFP	0.0881233
MCAM	AFP	0.128841
MEGF10	AFP	0.0738427
MELTF	AFP	0.0497427
MFAP5	AFP	0.00722999
MMUT	AFP	0.0152526
MSTN	AFP	-0.0232184
MXRA8	AFP	0.065795
MYOC	AFP	0.106148
MYOM3	AFP	0.0148205
NBL1	AFP	0.00428092
NCAN	AFP	0.0330758
NDUFA5	AFP	0.0335198
NEB	AFP	-0.000283848
NID1	AFP	0.0616541
NLGN2	AFP	-0.00622641
NPHS1	AFP	0.0356276
NPTX1	AFP	0.113769
NRCAM	AFP	0.0414466
NTF3	AFP	0.0279392
NTRK3	AFP	0.124502
OPTC	AFP	0.0466128
ORM1	AFP	0.0226059
PBXIP1	AFP	0.0277828
PEPD	AFP	0.0710876
PHOSPHO1	AFP	0.0626114
PI3	AFP	-0.0220757
PKD1	AFP	0.143395
PLA2G2A	AFP	0.00597593
PLTP	AFP	0.0662249
PODXL	AFP	0.0387794
PRL	AFP	-0.0618699
PRND	AFP	-0.0132232
PRSS27	AFP	0.00617968
PSAPL1	AFP	0.000263855
PSME2	AFP	0.0226729
PSPN	AFP	-0.0136523
PTGDS	AFP	0.0226003
PTH	AFP	0.0774032
PTPRF	AFP	0.0363058
PTX3	AFP	-0.00959157
PVR	AFP	0.0802113
RABGAP1L	AFP	0.0376033
RALY	AFP	0.0205903
RCC1	AFP	0.0283975
RNF4	AFP	-0.0110914
ROBO2	AFP	0.11714
SCG3	AFP	0.0146365
SCGB1A1	AFP	0.0220462
SCN4B	AFP	-0.0010626
SEMA3G	AFP	0.0332052
SERPINF1	AFP	0.0262146
SEZ6L	AFP	0.0604831
SFRP4	AFP	-0.0529204
SLC39A14	AFP	0.0411453
SMOC2	AFP	0.0502672
SNCG	AFP	0.0887874
SORD	AFP	0.0818579
SPARCL1	AFP	0.055585
SPINK2	AFP	0.00319922
SPINK5	AFP	-0.0408419
SPINK6	AFP	0.0355753
SPRR3	AFP	0.0441899
SSC5D	AFP	0.0881878
TCOF1	AFP	0.0370763
TF	AFP	0.0348116
TFF1	AFP	0.0387863
TFPI	AFP	0.146571
TG	AFP	0.00821964
TGFA	AFP	0.0125161
TGFBR2	AFP	0.0451664
THAP12	AFP	-2.50441e-05
TIMP4	AFP	0.0771557
TMPRSS5	AFP	0.0893387
TNFRSF10C	AFP	-0.00734764
TNFRSF11A	AFP	0.0578328
TNFRSF12A	AFP	0.120763
TNFSF10	AFP	0.0673316
TNFSF8	AFP	0.0300944
TPP1	AFP	0.0436074
TYRP1	AFP	0.0138431
VIT	AFP	0.0210231
VSIG10L	AFP	-0.00627661
VTCN1	AFP	-0.0199309
VWA1	AFP	0.0590257
VWA5A	AFP	-0.0116284
WFDC12	AFP	-0.0109563
WFIKKN1	AFP	0.0279127
ADA	AHNAK2	0.13263
ADAM12	AHNAK2	0.197938
ADAM22	AHNAK2	0.266873
ADAMTS13	AHNAK2	-0.0259244
ADAMTS16	AHNAK2	0.0922736
ADAMTS8	AHNAK2	0.0665451
ADAMTSL5	AHNAK2	0.0843143
AFP	AHNAK2	0.0259279
AHNAK2	AHNAK2	1
AKR1B10	AHNAK2	0.0566315
ALDH5A1	AHNAK2	0.0936055
ALPP	AHNAK2	0.00690365
ANXA1	AHNAK2	0.0550171
ANXA5	AHNAK2	0.0491368
APOA4	AHNAK2	0.199388
BAG3	AHNAK2	0.325791
BMP4	AHNAK2	0.103732
BMP6	AHNAK2	0.0910362
BOC	AHNAK2	0.169515
BOLA1	AHNAK2	0.104419
C1QTNF9	AHNAK2	0.11186
CA14	AHNAK2	0.122538
CA6	AHNAK2	0.0466373
CBLIF	AHNAK2	0.0676351
CBLN4	AHNAK2	0.0195365
CCER2	AHNAK2	0.179691
CCL15	AHNAK2	0.103488
CD109	AHNAK2	0.131516
CD163	AHNAK2	0.108063
CD209	AHNAK2	0.100169
CD28	AHNAK2	0.121718
CD34	AHNAK2	0.169328
CD38	AHNAK2	0.226108
CD4	AHNAK2	0.16469
CD93	AHNAK2	0.27408
CD99L2	AHNAK2	0.211888
CDCP1	AHNAK2	0.12972
CDH5	AHNAK2	0.146256
CDNF	AHNAK2	0.194457
CEACAM5	AHNAK2	0.0386391
CEBPA	AHNAK2	0.124463
CFD	AHNAK2	0.337937
CHRDL1	AHNAK2	0.222212
CHRDL2	AHNAK2	0.0818624
CILP	AHNAK2	0.214769
CKAP4	AHNAK2	0.284585
CLEC10A	AHNAK2	0.139809
CLEC14A	AHNAK2	0.326375
CLEC1A	AHNAK2	0.229532
CLEC4A	AHNAK2	0.0170785
CLEC4M	AHNAK2	0.105317
CLMP	AHNAK2	0.278845
COL4A1	AHNAK2	0.0256205
COMP	AHNAK2	0.267081
CRTAC1	AHNAK2	0.116418
CST5	AHNAK2	0.0831249
CTHRC1	AHNAK2	0.348849
CTRC	AHNAK2	0.00265876
CX3CL1	AHNAK2	0.192605
CXCL14	AHNAK2	0.106026
CXCL8	AHNAK2	0.0532068
CYTL1	AHNAK2	0.239617
DCC	AHNAK2	0.0927995
DIPK2B	AHNAK2	0.139353
DMP1	AHNAK2	0.0898566
DNER	AHNAK2	0.0113175
DOCK9	AHNAK2	0.0455376
DRAXIN	AHNAK2	0.153887
DSCAM	AHNAK2	0.129362
DSG2	AHNAK2	0.0989866
DUSP13	AHNAK2	0.178549
DYNLT1	AHNAK2	0.0533878
ECHDC3	AHNAK2	0.0843301
EDA2R	AHNAK2	0.258456
EGFLAM	AHNAK2	0.130657
ENG	AHNAK2	0.110105
ERBB2	AHNAK2	0.145775
ERCC1	AHNAK2	0.0509078
EXOSC10	AHNAK2	0.0585937
EXTL1	AHNAK2	0.0981405
FABP4	AHNAK2	0.205715
FAP	AHNAK2	0.160945
FCAR	AHNAK2	0.0403201
FLT1	AHNAK2	0.135599
FLT3LG	AHNAK2	0.140156
FOLR1	AHNAK2	0.157833
FST	AHNAK2	0.0956283
FUT3_FUT5	AHNAK2	0.0857073
GALNT7	AHNAK2	0.0440984
GFRAL	AHNAK2	0.113027
GGT1	AHNAK2	0.0846203
GHR	AHNAK2	0.119392
GP1BB	AHNAK2	0.0485296
GPC1	AHNAK2	0.227837
GPNMB	AHNAK2	0.189325
HLA_A	AHNAK2	0.129696
HMOX1	AHNAK2	0.111274
HPGDS	AHNAK2	0.162784
HS6ST2	AHNAK2	0.254148
IGFBP1	AHNAK2	-0.00407379
IGFBP3	AHNAK2	-0.0144479
IL12B	AHNAK2	0.119197
IL31RA	AHNAK2	0.164524
IL32	AHNAK2	0.104779
INSL5	AHNAK2	0.118006
ITGA11	AHNAK2	0.0927115
ITGA2	AHNAK2	0.092526
ITGA5	AHNAK2	0.13116
ITGAM	AHNAK2	0.0796524
ITGAV	AHNAK2	0.169662
ITGB2	AHNAK2	0.068353
ITGB5	AHNAK2	0.115342
ITGB6	AHNAK2	0.162706
ITM2A	AHNAK2	0.0802437
JAM2	AHNAK2	0.308329
KIR2DL3	AHNAK2	0.0911079
KLK13	AHNAK2	0.093293
KLK15	AHNAK2	0.0912877
KLK6	AHNAK2	0.159254
KLK8	AHNAK2	0.260618
KLKB1	AHNAK2	0.00983183
KRT17	AHNAK2	0.0360639
KRT5	AHNAK2	0.206647
L1CAM	AHNAK2	0.153791
LACRT	AHNAK2	0.0403503
LEP	AHNAK2	0.039658
LILRA5	AHNAK2	0.0962974
LPL	AHNAK2	-0.0286635
LPO	AHNAK2	-0.0249676
LRIG3	AHNAK2	0.1274
LUZP2	AHNAK2	0.160941
MAMDC2	AHNAK2	0.242281
MARCO	AHNAK2	0.107064
MCAM	AHNAK2	0.162681
MEGF10	AHNAK2	0.097945
MELTF	AHNAK2	0.120626
MFAP5	AHNAK2	0.28613
MMUT	AHNAK2	0.0754196
MSTN	AHNAK2	0.186418
MXRA8	AHNAK2	0.167046
MYOC	AHNAK2	0.194937
MYOM3	AHNAK2	0.127208
NBL1	AHNAK2	0.342775
NCAN	AHNAK2	-0.00333398
NDUFA5	AHNAK2	0.0696656
NEB	AHNAK2	0.163687
NID1	AHNAK2	0.0924142
NLGN2	AHNAK2	0.0951196
NPHS1	AHNAK2	-0.0617881
NPTX1	AHNAK2	0.0287005
NRCAM	AHNAK2	0.0692737
NTF3	AHNAK2	0.0334187
NTRK3	AHNAK2	0.0785055
OPTC	AHNAK2	0.0595058
ORM1	AHNAK2	0.073119
PBXIP1	AHNAK2	0.217776
PEPD	AHNAK2	0.185521
PHOSPHO1	AHNAK2	0.317854
PI3	AHNAK2	0.158093
PKD1	AHNAK2	0.184416
PLA2G2A	AHNAK2	0.0498876
PLTP	AHNAK2	0.0197665
PODXL	AHNAK2	0.101175
PRL	AHNAK2	-0.0190486
PRND	AHNAK2	0.193145
PRSS27	AHNAK2	0.11756
PSAPL1	AHNAK2	0.220178
PSME2	AHNAK2	0.0676302
PSPN	AHNAK2	0.10895
PTGDS	AHNAK2	0.25147
PTH	AHNAK2	0.139912
PTPRF	AHNAK2	0.186023
PTX3	AHNAK2	0.0036636
PVR	AHNAK2	0.0638712
RABGAP1L	AHNAK2	0.0420182
RALY	AHNAK2	0.0838914
RCC1	AHNAK2	0.0919328
RNF4	AHNAK2	0.10742
ROBO2	AHNAK2	0.145149
SCG3	AHNAK2	0.0775
SCGB1A1	AHNAK2	0.145361
SCN4B	AHNAK2	0.331279
SEMA3G	AHNAK2	0.0650808
SERPINF1	AHNAK2	0.275773
SEZ6L	AHNAK2	0.103667
SFRP4	AHNAK2	0.196451
SLC39A14	AHNAK2	0.0817244
SMOC2	AHNAK2	0.247455
SNCG	AHNAK2	0.202581
SORD	AHNAK2	0.0744435
SPARCL1	AHNAK2	0.176635
SPINK2	AHNAK2	0.158562
SPINK5	AHNAK2	0.188105
SPINK6	AHNAK2	0.193574
SPRR3	AHNAK2	0.0783002
SSC5D	AHNAK2	0.127802
TCOF1	AHNAK2	0.194966
TF	AHNAK2	-0.105028
TFF1	AHNAK2	0.118163
TFPI	AHNAK2	0.11732
TG	AHNAK2	-0.0109208
TGFA	AHNAK2	0.081969
TGFBR2	AHNAK2	0.343683
THAP12	AHNAK2	0.0263596
TIMP4	AHNAK2	0.0764149
TMPRSS5	AHNAK2	0.0342381
TNFRSF10C	AHNAK2	0.0571251
TNFRSF11A	AHNAK2	0.249946
TNFRSF12A	AHNAK2	0.278415
TNFSF10	AHNAK2	0.0881829
TNFSF8	AHNAK2	0.10729
TPP1	AHNAK2	0.060341
TYRP1	AHNAK2	0.100558
VIT	AHNAK2	0.25872
VSIG10L	AHNAK2	0.16693
VTCN1	AHNAK2	0.0159769
VWA1	AHNAK2	0.086445
VWA5A	AHNAK2	0.00480784
WFDC12	AHNAK2	0.19517
WFIKKN1	AHNAK2	0.0795988
ADA	AKR1B10	0.0738987
ADAM12	AKR1B10	0.054079
ADAM22	AKR1B10	0.0342857
ADAMTS13	AKR1B10	0.0450218
ADAMTS16	AKR1B10	0.0449353
ADAMTS8	AKR1B10	0.00518371
ADAMTSL5	AKR1B10	0.0145383
AFP	AKR1B10	0.0140435
AHNAK2	AKR1B10	0.0566315
AKR1B10	AKR1B10	1
ALDH5A1	AKR1B10	0.102436
ALPP	AKR1B10	0.0328021
ANXA1	AKR1B10	0.0210563
ANXA5	AKR1B10	0.0200652
APOA4	AKR1B10	0.036461
BAG3	AKR1B10	0.0349735
BMP4	AKR1B10	0.0346392
BMP6	AKR1B10	0.0527048
BOC	AKR1B10	0.0265122
[truncated: 46,401 more rows]

## Sheet: Figure 1C
Protein	LASSO beta	FDR P from linear models
AARSD1	0	0.000683874
ACAA1	0	0.024168
ACAN	0	0.00253505
ACE2	0	0.00374987
ACHE	0	1.61967e-05
ACP5	0	1.05903e-08
ACTN2	0	1.94329e-36
ACY1	0	2.23e-14
ADA	0.00598161	3.68974e-10
ADA2	0	0.00320817
ADAM12	-0.00234214	2.4711e-08
ADAM15	0	0.00505734
ADAM22	-0.00313621	7.18915e-16
ADAM8	0	0.0106935
ADAMTS13	-0.00889782	3.66523e-05
ADAMTS15	0	0.000649145
ADAMTS16	-0.00102673	1.32002e-08
ADAMTS8	0.0203552	1.00919e-23
ADAMTSL2	0	0.0113204
ADAMTSL4	0	0.00422513
ADAMTSL5	0.0237659	5.85421e-37
ADGRD1	0	0.0287526
ADGRG1	0	2.98846e-06
ADGRG2	0	3.06874e-48
ADH1B	0	1.89906e-19
ADH4	0	2.60702e-27
ADIPOQ	0	2.88017e-07
ADM	0	1.79506e-18
AFM	0	5.33791e-21
AFP	-0.00800632	0.000631182
AGER	0	0.00982803
AGRN	0	1.27805e-11
AGRP	0	0.000205286
AGXT	0	1.96272e-08
AHNAK	0	0.00322641
AHNAK2	0.000181274	1.04306e-06
AHSG	0	0.0180513
AHSP	0	0.0383581
AIFM1	0	5.23023e-05
AKAP12	0	3.42935e-13
AKR1B10	-0.00130503	0.00317701
AKR7L	0	0.012552
AKT1S1	0	0.0444264
ALDH1A1	0	2.98936e-07
ALDH2	0	0.00755456
ALDH5A1	-0.0048022	1.75372e-05
ALPI	0	0.0181561
ALPP	0.00029286	0.000683874
AMN	0	0.000321941
AMOT	0	3.90857e-07
ANG	0	0.0291484
ANGPTL2	0	1.49732e-10
ANGPTL3	0	0.000565968
ANXA1	-0.00176509	0.00180419
ANXA2	0	0.00354876
ANXA5	0.00125078	0.032794
AP2B1	0	0.0256967
APBB1IP	0	0.00160086
APCS	0	1.99175e-17
APEX1	0	0.0239786
APLP1	0	0.0337374
APOA1	0	5.58717e-21
APOA2	0	4.32617e-06
APOA4	0.0242826	3.05691e-14
APOBR	0	0.000438898
APOC1	0	9.47624e-09
APOD	0	1.85946e-13
APOF	0	3.37833e-05
APOM	0	8.8086e-05
ARHGAP1	0	0.0135942
ARHGAP25	0	0.0172019
ARSA	0	0.0366881
ASAH2	0	0.00240765
ASGR1	0	2.47938e-10
ASGR2	0	0.00113856
ASPN	0	6.01351e-05
ASS1	0	0.00100785
B2M	0	0.0016898
B3GNT7	0	0.000742148
B4GALT1	0	0.00495
BAG3	0.0222172	2.79353e-37
BAG6	0	0.0329393
BAIAP2	0	8.77081e-13
BAP18	0	0.00135416
BCAT1	0	0.00329892
BCHE	0	0.00943919
BCL2L15	0	0.0248279
BLMH	0	1.32667e-07
BLVRB	0	0.0305881
BMP10	0	8.64712e-09
BMP4	0.00819916	4.47929e-20
BMP6	0.0016663	1.87134e-06
BMPER	0	2.03572e-08
BOC	-0.000558125	9.49493e-07
BOLA1	-0.000803753	0.00240669
BPIFB2	0	1.45828e-05
BRK1	0	0.000123669
BTN2A1	0	0.000115225
C19ORF12	0	7.60453e-10
C1QTNF9	0.0129449	7.47975e-24
C2	0	9.88615e-05
C3	0	0.0119896
C4BPB	0	0.0261946
CA14	0.034847	7.23325e-42
CA3	0	0.0370033
CA4	0	0.00258381
CA5A	0	2.38877e-14
CA6	0.0147873	2.49735e-33
CALB1	0	0.00966639
CALB2	0	0.00184741
CAPN3	0	4.7999e-08
CAPS	0	0.0138711
CBLIF	-0.00720715	1.97007e-06
CBLN4	-0.0247376	8.65683e-21
CBS	0	2.66664e-09
CCDC80	0	2.00273e-07
CCER2	-0.00345224	2.58303e-15
CCL15	-0.00216778	0.00265634
CCL19	0	0.00487558
CCL20	0	1.01937e-05
CCL22	0	2.82908e-06
CCL27	0	0.00013202
CCL4	0	0.0242355
CCN5	0	1.35366e-07
CCND2	0	0.0127505
CD109	-0.000872736	0.0242025
CD163	-0.0012133	0.000256532
CD207	0	0.00287745
CD209	0.00873844	5.45079e-41
CD22	0	0.00659873
CD248	0	2.6362e-34
CD28	-0.000552757	0.000298253
CD300E	0	1.10112e-05
CD300LG	0	3.93777e-16
CD34	0.000266991	3.99411e-30
CD38	-0.0220433	7.47975e-24
CD4	0.00333473	0.011971
CD48	0	0.0415303
CD5	0	4.04905e-06
CD55	0	8.8086e-05
CD58	0	5.02034e-05
CD70	0	0.0401034
CD72	0	6.42652e-07
CD74	0	0.00303029
CD80	0	0.0318248
CD8A	0	0.000107734
CD93	0.00743506	9.43744e-18
CD99	0	1.78071e-15
CD99L2	0.00526501	0.0266533
CDCP1	0.0177233	0.00135503
CDH15	0	0.00761863
CDH2	0	0.000138691
CDH3	0	0.00644696
CDH5	0.00799645	1.19592e-17
CDH6	0	0.00356483
CDHR2	0	1.39773e-27
CDHR5	0	3.58726e-17
CDNF	0.00591651	8.30152e-06
CDON	0	0.0215322
CDSN	0	0.00184186
CEACAM16	0	0.013258
CEACAM5	0.00397595	5.6842e-13
CEACAM8	0	1.03433e-06
CEBPA	-7.1982e-05	0.000530622
CEBPB	0	0.0137223
CELA3A	0	0.0276176
CELSR2	0	0.000238442
CEMIP2	0	0.00749947
CENPF	0	0.00934717
CES1	0	8.05245e-13
CFB	0	2.06233e-05
CFC1	0	1.77748e-09
CFD	-0.0045898	1.51126e-10
CFI	0	1.02274e-06
CFP	0	5.62016e-06
CGA	0	3.55355e-08
CHAD	0	6.29996e-06
CHCHD10	0	0.00952415
CHI3L1	0	0.0499838
CHRDL1	-0.0315832	1.73528e-19
CHRDL2	0.0117731	2.15586e-05
CILP	-0.0121789	0.00404209
CIT	0	0.0449551
CKAP4	-0.000286279	6.83946e-07
CKB	0	5.92231e-19
CKMT1A_CKMT1B	0	0.0100758
CLEC10A	0.000402093	1.38024e-28
CLEC11A	0	0.0471474
CLEC14A	0.0296471	4.93697e-18
CLEC1A	0.0253998	2.22507e-16
CLEC3B	0	2.6454e-06
CLEC4A	0.0138652	3.54929e-52
CLEC4D	0	1.6186e-07
CLEC4M	0.0149116	1.4059e-43
CLEC6A	0	0.00957455
CLEC7A	0	0.0310022
CLMP	-0.022088	1.62751e-32
CLPP	0	0.0219575
CLPS	0	0.00393856
CLSTN2	0	0.00361471
CLSTN3	0	0.000140322
CNTN3	0	1.44452e-05
CNTN4	0	4.88763e-10
COCH	0	4.64742e-05
COL15A1	0	0.00137191
COL18A1	0	0.000252329
COL1A1	0	5.94193e-11
COL4A1	-0.0020236	0.0314606
COL5A1	0	0.00697244
COL6A3	0	0.0383539
COL9A1	0	0.0032971
COLEC12	0	0.00579455
COMP	0.0563539	1.23327e-78
CORO6	0	0.000588684
CPA1	0	4.23579e-05
CPA4	0	0.000595067
CPB1	0	4.8792e-06
CPB2	0	0.00498432
CPM	0	5.97658e-09
CPXM2	0	1.43083e-06
CREG1	0	6.01351e-05
CRH	0	0.00146716
CRHBP	0	1.70142e-05
CRTAC1	0.0192056	1.68426e-66
CRYBB2	0	0.0480169
CSF3	0	8.82517e-07
CSF3R	0	0.000149275
CSPG4	0	5.10034e-30
CSRP3	0	1.16417e-17
CST3	0	1.64789e-06
CST5	-0.00992632	0.00208183
CST6	0	2.95236e-05
CSTB	0	0.0186875
CTBS	0	0.00150247
CTHRC1	-0.0038189	0.046561
CTRB1	0	6.62525e-06
CTRC	-0.00817822	0.00354241
CTSB	0	1.32325e-10
CTSD	0	0.00623671
CTSO	0	5.72312e-12
CTSV	0	0.0490395
CTSZ	0	6.78129e-07
CX3CL1	0.00787441	0.000122715
CXADR	0	0.0112941
CXCL10	0	1.9876e-06
CXCL13	0	3.28386e-13
CXCL14	0.02151	5.1064e-18
CXCL8	0.000509668	0.0188318
CYTL1	-0.00557364	1.01658e-11
DCC	-0.000642377	1.13233e-09
DCN	0	1.02294e-07
DCTPP1	0	4.98194e-07
DCXR	0	3.15226e-12
DDAH1	0	0.000251975
DDC	0	0.0244442
DDT	0	7.92568e-05
DEFA1_DEFA1B	0	0.00160914
DEFB103A_DEFB103B	0	0.046561
DIPK2B	0.00140983	2.70561e-08
DKK4	0	0.00259525
DMP1	0.019371	4.87867e-16
DNER	0.0169144	6.01038e-31
DNPH1	0	0.0251585
DOCK9	0.00401523	0.046805
DPEP2	0	0.0069484
DPP4	0	1.71322e-20
DPT	0	1.27249e-05
DRAXIN	-0.00528497	3.87046e-05
DSC2	0	0.0178391
DSCAM	-0.00372376	3.81939e-09
DSG2	-0.0118649	0.048844
DSG4	0	0.0242025
DTNB	0	3.41414e-08
DTX3	0	0.00240806
DTYMK	0	0.0373079
DUSP13	0.00317934	0.00189864
DUSP29	0	0.000225705
DUT	0	0.0260815
DYNLT1	-0.0032812	7.57879e-06
EBI3_IL27	0	0.025916
ECHDC3	-0.00232393	3.72096e-11
ECHS1	0	0.000643992
EDA2R	0.0124557	1.00332e-09
EFEMP1	0	0.0105971
EGFLAM	0.00355038	2.83355e-09
EGFR	0	5.55136e-10
EGLN1	0	0.000178636
EIF4EBP1	0	0.00793208
ELOA	0	0.026198
ENG	0.002694	8.05397e-21
ENO3	0	0.000109364
ENPP5	0	3.59388e-13
ENPP6	0	8.49482e-13
ENTPD5	0	0.0157309
ENTR1	0	0.00261518
EPHA1	0	1.35027e-13
EPHB6	0	1.87989e-08
EPS8L2	0	0.00126136
ERBB2	-1.43629e-06	0.00114006
ERCC1	-0.00184733	0.0428714
ERMAP	0	0.00536791
ESAM	0	0.024967
ESM1	0	2.58336e-07
EXOSC10	-0.00229289	0.00762656
EXTL1	0.0024973	4.20901e-10
F13B	0	3.42985e-06
F2	0	0.0201166
F3	0	1.48564e-07
F7	0	0.000148846
F9	0	9.41203e-15
FABP1	0	0.0360558
FABP2	0	0.00102487
FABP3	0	5.46759e-21
FABP4	-0.00308137	4.43445e-21
FAM20A	0	1.03977e-10
FAM3B	0	0.0160518
FAP	0.00539999	1.16041e-37
FAS	0	0.000845584
FASLG	0	9.49493e-07
FBP1	0	0.024967
FCAMR	0	2.46455e-16
FCAR	-0.00201646	5.88335e-06
FCER2	0	0.000135704
FCRL1	0	1.54041e-05
FCRL3	0	0.0411554
FCRL5	0	6.2826e-05
FGA	0	5.2813e-06
FGF19	0	0.0252456
FGF21	0	6.90688e-08
FGFBP1	0	0.0063606
FGFBP2	0	3.39491e-15
FGFR2	0	1.6842e-05
FGL1	0	4.21656e-05
FGR	0	0.0163136
FLT1	0.00256972	3.0282e-06
FLT3LG	-0.0176504	4.30165e-06
FLT4	0	5.03425e-09
FMNL1	0	0.0351162
FN1	0	0.000111495
FOLR1	-0.0074353	1.80032e-08
FOLR2	0	7.53851e-10
FOS	0	0.0299287
FST	0.0134644	3.292e-10
FSTL3	0	2.44935e-12
FTCD	0	2.41496e-21
FUOM	0	1.61565e-14
FURIN	0	7.46104e-17
FUS	0	0.00223644
FUT3_FUT5	-0.00480255	0.00800702
GALNT2	0	0.00472823
GALNT7	0.00435549	2.76989e-05
GAS2	0	0.0121151
GBP1	0	0.00347553
GCG	0	1.33469e-06
GCHFR	0	0.000214806
GCNT1	0	0.0194813
GDF15	0	0.000298253
GDF2	0	0.00664986
GDNF	0	0.00110254
GFER	0	0.0341428
GFRA1	0	1.14333e-13
GFRAL	-0.0127228	1.20359e-06
GGH	0	7.46274e-16
GGT1	-0.0194252	1.78542e-15
GH1	0	0.00559514
GHR	0.00328288	2.04739e-06
GIMAP7	0	5.88354e-06
GLA	0	0.0105971
GLO1	0	0.0120004
GLRX	0	0.0298713
GM2A	0	0.000730293
GNPDA2	0	3.60508e-11
GOT1	0	5.79328e-08
GP1BB	0.00342106	0.0382339
GPC1	0.00689585	1.20836e-16
GPD1	0	5.76313e-09
GPIHBP1	0	0.0251191
GPKOW	0	0.00817912
GPNMB	0.00102547	2.17799e-09
GPR158	0	0.0129674
GPR15L	0	1.13791e-14
GPRC5C	0	0.000525267
GRHPR	0	0.00722168
GRPEL1	0	0.0201187
GSN	0	3.0781e-21
GSR	0	4.29697e-13
GSTA1	0	9.08548e-27
GSTA3	0	1.51325e-17
GUSB	0	2.81911e-07
GZMA	0	0.0454976
GZMB	0	0.0211578
HAO1	0	5.45936e-12
HAVCR1	0	4.11739e-05
HDGFL2	0	0.00415498
HGF	0	7.12625e-12
HHEX	0	0.00636946
HIP1R	0	0.00471082
HLA_A	-0.00200986	0.00618794
HMBS	0	0.0296031
HMCN2	0	7.83603e-06
HMOX1	0.0077313	3.06304e-16
HNMT	0	0.00227315
HNRNPUL1	0	0.0251585
HPGDS	0.00621142	7.06534e-29
HRC	0	2.89592e-06
HS6ST2	-0.0284039	1.66563e-21
HSD11B1	0	5.94659e-14
HSPB6	0	7.40369e-20
ICAM1	0	0.00129843
IDUA	0	0.00070854
IFI30	0	3.95537e-05
IFNLR1	0	0.0260182
IGDCC4	0	9.05257e-13
IGF1R	0	5.79737e-05
IGFBP1	0.0127497	4.35867e-51
IGFBP2	0	1.95375e-18
IGFBP3	-0.00237655	4.74024e-05
IGFBP6	0	6.2783e-12
IGFBPL1	0	2.70652e-05
IGLC2	0	0.0286153
IGSF21	0	5.0045e-17
IGSF9	0	1.35666e-15
IL10RB	0	0.0238083
IL12B	0.0017074	0.046805
IL12RB1	0	0.0088482
IL18BP	0	0.00141685
IL18R1	0	1.23828e-14
IL19	0	0.00135733
IL1RL1	0	0.00224084
IL1RL2	0	2.35095e-05
IL1RN	0	4.19997e-15
IL22RA1	0	0.0333661
IL2RA	0	0.00472158
IL31RA	0.0110434	2.45214e-16
IL32	-0.0197881	4.25385e-05
IL4R	0	0.0262177
IL6	0	1.58313e-05
IL6ST	0	0.0215669
IL7R	0	1.297e-06
IMPACT	0	0.00347553
INHBB	0	2.53712e-05
INHBC	0	4.10733e-26
INPP5D	0	0.00561529
INSL5	0.00666206	0.00183957
IPCEF1	0	0.034697
ISLR2	0	0.00184186
ITGA11	0.00194729	5.49491e-79
ITGA2	0.00299515	5.93581e-33
ITGA5	-0.00191885	0.0136016
ITGAM	0.0419303	4.50508e-103
ITGAV	0.00731536	4.14826e-114
ITGB1	0	1.15107e-19
ITGB2	0.0120034	1.67068e-58
ITGB5	0.00317218	8.65334e-29
ITGB6	0.000583143	8.93334e-27
ITGBL1	0	0.00216057
ITM2A	0.00118258	0.0210612
JAM2	0.00748475	0.000109838
KDR	0	0.00214309
KHK	0	1.12702e-10
KIR2DL3	0.00203949	0.0377823
KIT	0	6.86449e-11
KITLG	0	0.00223644
KLB	0	0.0379747
KLHL41	0	4.25973e-10
KLK13	-0.00562331	0.00659873
KLK14	0	0.00374987
KLK15	-0.000170479	0.0449067
KLK3	0	0.00844964
KLK6	-0.00206218	1.61122e-10
KLK8	0.000673941	1.00719e-10
KLKB1	-0.000649495	0.0492268
KLRB1	0	0.0143954
KRT17	-0.00473609	0.0270463
KRT18	0	8.90876e-16
KRT5	0.00521728	0.000285763
KRT8	0	0.000147628
KYNU	0	0.00105152
L1CAM	0.0274267	5.03646e-43
LACRT	0.00493216	9.6184e-07
LAG3	0	0.0419756
LAIR1	0	0.00112711
LAMA4	0	3.35337e-05
LAMTOR5	0	0.0105971
LBR	0	0.0295978
LCAT	0	0.000429402
LCN2	0	1.35978e-06
LCP1	0	0.0422123
LDLR	0	3.99751e-14
LEP	-0.148379	3.65814e-208
LEPR	0	3.57651e-29
LGALS1	0	0.000177738
LGALS3	0	0.000382234
LGALS3BP	0	7.17828e-07
LGALS9	0	0.0106535
LIFR	0	0.00832327
LILRA2	0	0.00289921
LILRA5	0.00377254	0.0176678
LPL	0.0386852	8.30837e-43
LPO	-0.00598009	0.0048976
LRCH4	0	0.0243715
LRIG3	-0.00144292	0.000247547
LRP1	0	1.62544e-09
LRP11	0	0.00110254
LRRC38	0	0.00305908
LRRN1	0	0.00101561
LRTM2	0	0.000577327
LSP1	0	0.00184186
LTA	0	0.0128419
LTA4H	0	0.0231578
LTB	0	0.0209878
LTBR	0	0.0103036
LUZP2	-0.000498437	0.012552
LY6D	0	0.00555305
LYVE1	0	2.09675e-05
MAD1L1	0	0.000122452
MAMDC2	-0.0120953	5.17319e-07
MAPK9	0	0.041009
MARCO	-0.0176335	0.00501001
MB	0	5.92231e-19
MCAM	-0.0325879	3.89397e-08
MDGA1	0	2.20391e-06
MEGF10	0.0217601	7.94415e-68
MELTF	0.00518289	2.21911e-16
MENT	0	1.8966e-13
MEP1B	0	0.00579455
MERTK	0	0.000487742
MET	0	1.7556e-10
MFAP5	-6.24615e-05	3.95717e-07
MIA	0	0.00100406
MKI67	0	0.0060568
MME	0	0.0124695
MMP7	0	1.61414e-09
MMP8	0	0.00583467
MMP9	0	0.00291529
MMUT	-0.00173798	0.0147175
MNDA	0	0.00495677
MOG	0	9.88554e-08
MPO	0	3.43008e-05
MRC1	0	0.000122452
MRI1	0	0.0138711
MSTN	-0.0518824	1.61122e-10
MTDH	0	0.00384966
MTUS1	0	6.81628e-05
MVK	0	3.65767e-06
MXRA8	0.00230514	4.70487e-91
MYBPC1	0	3.62111e-44
MYBPC2	0	0.00119774
MYL1	0	0.00286661
MYL3	0	1.74649e-75
MYLPF	0	1.297e-06
MYOC	-0.025894	0.000593331
MYOM2	0	7.29347e-37
MYOM3	0.0392249	1.57666e-112
MZB1	0	0.00234486
NADK	0	3.82855e-06
NBL1	-0.0213873	3.85883e-07
NCAM2	0	0.0138596
NCAN	-0.0118863	9.14919e-13
NCF2	0	0.00107961
NDUFA5	0.00263073	0.00367269
NDUFS6	0	0.000999091
NEB	9.69502e-05	5.09408e-07
NECTIN2	0	0.0272836
NECTIN4	0	0.00790274
NEDD4L	0	0.0263072
NEDD9	0	0.0196061
NELL2	0	0.00119774
NFASC	0	0.0107794
NFATC3	0	0.0128932
NHLRC3	0	0.00256245
NID1	-0.00260855	0.0132421
NIT2	0	0.034819
NLGN2	-0.00188934	0.025916
NME3	0	0.00256944
NMNAT1	0	0.00512814
NOMO1	0	5.65818e-05
NOS1	0	7.26908e-20
NOS3	0	1.55203e-13
NOTCH2	0	0.0019722
NOTCH3	0	6.83067e-13
NPC2	0	0.00020099
NPDC1	0	1.74232e-05
NPHS1	-0.000142746	0.0119896
NPPB	0	0.0158252
NPPC	0	2.00139e-13
NPTX1	-0.00444602	0.0138023
NPTXR	0	0.00942914
NPY	0	9.66544e-05
NRCAM	-0.0116337	4.21686e-10
NT5E	0	1.92053e-06
NTF3	0.0116263	1.68186e-14
NTPROBNP	0	0.00184695
NTRK3	-0.0091603	1.29444e-11
NXPH1	0	0.024168
OBP2B	0	0.0117627
OCLN	0	2.95236e-05
OGN	0	1.61722e-10
OLR1	0	0.000404608
OMD	0	9.62766e-08
OPTC	-0.00143326	0.000721376
ORM1	0.000832609	0.00189864
OSCAR	0	0.0258588
OSM	0	7.10863e-05
OSMR	0	0.000710986
OXCT1	0	0.0151051
OXT	0	2.93626e-11
PAG1	0	8.76865e-07
PAGR1	0	0.00576751
PALM2	0	8.27263e-05
PAM	0	0.000888889
PAMR1	0	2.24218e-07
PBLD	0	3.36391e-07
PBXIP1	-0.000563895	0.000252329
PCBD1	0	1.12917e-13
PCDH17	0	0.00793157
PCSK7	0	0.0171274
PDCD1	0	1.56208e-05
PDCD6	0	0.00967183
PDGFC	0	0.000643992
PDIA3	0	0.0427752
PDZK1	0	5.44229e-07
PEBP1	0	0.0161478
PECAM1	0	0.0144586
PEPD	0.0105884	1.15508e-44
PGF	0	6.74856e-18
PGLYRP1	0	0.0445282
PHOSPHO1	0.00180396	4.4374e-10
PI16	0	0.000649145
PI3	-0.00317404	1.51126e-10
PIK3AP1	0	0.000348763
PIK3IP1	0	0.00198665
PILRA	0	0.0202402
PINLYP	0	0.00157618
PKD1	-0.00273964	0.00024671
PLA2G15	0	5.76313e-09
PLA2G2A	0.010805	1.2045e-12
PLAT	0	1.12531e-29
PLAU	0	7.24944e-11
PLG	0	0.0266533
PLTP	-0.00427801	2.74198e-11
PLXDC1	0	1.56874e-08
PLXDC2	0	0.0214596
PNLIP	0	0.000501382
PNLIPRP1	0	7.86723e-05
PODXL	0.00788502	2.03329e-12
PODXL2	0	0.00155069
PON3	0	2.885e-15
PPP3R1	0	0.00140193
PRAP1	0	6.13819e-14
PRCP	0	8.41637e-09
PRL	-0.00788051	0.00160379
PRND	-0.00769523	1.27805e-11
PROC	0	0.00284072
PROCR	0	0.0414725
PROK1	0	8.46384e-06
PRRT3	0	0.000264177
PRSS2	0	9.52534e-07
PRSS22	0	0.0492268
PRSS27	-0.000597694	0.000346856
PRSS53	0	0.0147836
PRSS8	0	2.03493e-07
PRTG	0	1.22693e-11
PRTN3	0	0.00021361
PSAP	0	0.0102375
PSAPL1	0.00200729	6.615e-08
PSG1	0	0.000526837
PSMD9	0	0.0272836
PSME1	0	7.90561e-05
PSME2	-0.00044245	0.000141165
PSMG3	0	0.00214309
PSPN	-0.00981824	1.41593e-10
PSRC1	0	0.00659239
PTGDS	-0.000487352	1.714e-30
PTGR1	0	0.0364595
PTH	-0.00625793	6.86706e-14
PTN	0	1.27094e-06
PTP4A3	0	0.00374987
PTPRF	-0.0139273	4.47602e-06
PTPRH	0	0.00201232
PTPRN2	0	1.42722e-05
PTPRR	0	8.46384e-06
PTPRZ1	0	0.00307779
PTS	0	4.21686e-10
PTX3	0.00289519	0.0121399
PVR	0.00271335	0.032224
PXN	0	2.67009e-05
PZP	0	0.0277767
QDPR	0	0.0116027
RAB44	0	0.00108408
RAB6A	0	2.24611e-13
RABGAP1L	-0.00150534	0.00297775
RALY	-0.00194687	0.00121674
RARRES2	0	1.11452e-10
RBFOX3	0	0.00121915
RBKS	0	3.73124e-08
RBP2	0	0.00275528
RBP5	0	2.30366e-17
RBP7	0	0.000860858
RCC1	-0.00177816	0.0326725
RECK	0	0.0242355
RELT	0	0.000240623
RETN	0	9.2127e-06
RGMA	0	4.2664e-14
RGMB	0	0.0217554
RIDA	0	9.5059e-10
RILP	0	0.0413574
RNASE1	0	3.84578e-05
RNASE3	0	0.00160708
RNASE4	0	4.23579e-05
RNASE6	0	0.000366326
RNASET2	0	1.50026e-10
RNF149	0	0.032499
RNF4	-0.00176133	0.0190642
ROBO1	0	0.0385457
ROBO2	-0.00433284	0.0107794
RPL14	0	0.0172386
RRM2	0	0.0029469
RTBDN	0	0.0021877
RTN4R	0	2.16595e-20
S100A13	0	0.00033843
SCARB2	0	8.05259e-06
SCG2	0	0.00678699
SCG3	-0.0051108	1.35514e-05
SCGB1A1	-0.0149671	7.22403e-16
SCGB3A2	0	5.73829e-06
SCGN	0	0.0110944
SCLY	0	5.35324e-07
SCN4B	0.00528	0.00029207
SCRG1	0	0.016722
SDC1	0	4.86011e-08
SEL1L	0	6.09526e-05
SELENOP	0	0.000451093
SEMA3F	0	3.95717e-07
SEMA3G	-0.00122039	0.00512814
SEMA4D	0	0.0366881
SERPINA4	0	0.000642981
SERPINA6	0	1.72345e-07
SERPINA7	0	0.025916
SERPIND1	0	1.56864e-16
SERPINF1	0.00454758	0.0155667
SETMAR	0	5.2813e-06
SEZ6L	-0.00218935	0.00357062
SEZ6L2	0	0.000479026
SFRP1	0	2.81555e-06
SFRP4	0.00209305	0.00249411
SFTPD	0	5.80016e-05
SHBG	0	5.51299e-10
SHISA5	0	0.000525343
SHMT1	0	0.0457153
SIGLEC1	0	0.000480456
SIGLEC10	0	0.0252456
SIGLEC8	0	0.00184871
SIRPB1	0	0.0296031
SIT1	0	1.26416e-09
SKAP1	0	2.70961e-06
SLC39A14	0.00220674	0.00263577
SLC39A5	0	1.13289e-05
SLITRK1	0	2.75236e-07
SLITRK2	0	0.0144308
SLURP1	0	1.64195e-08
SMAD5	0	0.0113523
SMNDC1	0	0.00135503
SMOC1	0	0.000130366
SMOC2	0.0110051	4.34184e-07
SMPDL3A	0	7.83495e-05
SNAPIN	0	0.0296778
SNCA	0	0.0328826
SNCG	-0.00118758	3.44976e-06
SNRPB2	0	0.00519935
SOD2	0	3.30389e-07
SOD3	0	0.000128647
SORCS2	0	0.00189864
SORD	-0.000450927	1.14849e-14
SOST	0	0.00020099
SPARCL1	-0.00146979	0.037952
SPINK2	-0.00428475	0.000377359
SPINK4	0	0.048211
SPINK5	-0.0109501	1.32963e-10
SPINK6	0.0136334	2.55184e-19
SPP1	0	0.0298713
SPRR3	-0.00586035	2.47701e-07
SSC4D	0	2.57018e-34
SSC5D	-0.00549392	2.10845e-19
SSNA1	0	0.0446435
ST3GAL1	0	0.000281542
ST6GAL1	0	0.0152638
STAB2	0	0.00356483
SUGP1	0	0.043334
SULT2A1	0	7.10489e-09
SUOX	0	4.13621e-09
SUSD2	0	1.1342e-05
SUSD4	0	4.20405e-05
SYT1	0	0.00269203
TAFA5	0	1.67173e-06
TCOF1	-0.00770673	9.09331e-05
TDP1	0	0.00263577
TF	0.00622095	8.69551e-05
TFF1	0.0202214	4.87257e-08
TFF2	0	0.0362894
TFF3	0	0.0439289
TFPI	0.000383455	0.0490973
TG	-0.00366371	1.09112e-07
TGFA	-0.00417962	1.02029e-11
TGFBR2	-0.0409621	2.18859e-18
TGFBR3	0	6.72661e-06
TGOLN2	0	0.0481547
THAP12	-2.63894e-05	0.0106595
THBD	0	0.00830462
THPO	0	0.0136016
THY1	0	1.55203e-13
TIMP4	0.000975273	0.011705
TMPRSS11D	0	3.53414e-05
TMPRSS5	-0.0092007	0.00818726
TNC	0	2.02384e-08
TNF	0	0.0136016
TNFRSF10C	-0.013768	9.08397e-08
TNFRSF11A	-0.00154691	4.27433e-09
TNFRSF12A	0.0237017	1.33654e-15
TNFRSF13B	0	4.49241e-05
TNFRSF14	0	0.0110555
TNFRSF1A	0	1.07742e-08
TNFRSF1B	0	0.000588684
TNFRSF6B	0	0.00469106
TNFRSF8	0	0.00340886
TNFSF10	-0.00494146	8.25272e-05
TNFSF11	0	2.80044e-05
TNFSF13B	0	0.000246961
TNFSF8	-0.00581623	0.00296628
TNNI3	0	0.000599109
TNXB	0	9.23012e-18
TOP2B	0	0.0443132
TPK1	0	1.94674e-06
TPM3	0	7.68639e-14
TPP1	-0.000484605	0.00711007
TPR	0	0.00178916
TRAF3	0	0.0076538
TREH	0	0.000108441
TREML2	0	0.000824165
TSPAN1	0	9.69803e-05
TTN	0	2.81555e-06
TYRP1	0.000895639	2.25401e-05
UNC5D	0	0.0385679
UPB1	0	2.96878e-18
VAMP5	0	0.0203563
VAT1	0	3.76146e-16
VCAM1	0	0.0181652
VCAN	0	0.0017208
VEGFB	0	2.61187e-10
VGF	0	0.023537
VIT	-0.00361278	0.00707711
VNN1	0	0.000104585
VNN2	0	0.000105226
VSIG10L	0.00513447	4.69819e-07
VSIG2	0	0.000869756
VSIG4	0	0.0132114
VSNL1	0	7.83603e-06
VTCN1	0.000364255	0.000376448
VWA1	-0.00357517	5.04071e-05
VWA5A	-0.00180478	0.0210612
VWC2	0	0.0498816
WARS	0	0.0308193
WFDC12	0.0142485	4.16726e-20
WFDC2	0	8.1832e-06
WFIKKN1	-0.00441863	3.96755e-11
WFIKKN2	0	6.59383e-13
WIF1	0	1.11875e-09
WWP2	0	0.00309424
YOD1	0	0.0119896
ZHX2	0	0.00962306

## Sheet: Figure 3
Transition	Protein	HR	Lower CI	Upper CI	FDR	LASSO beta
Baseline to Cancer	SIGNATURE	0.870197	0.785455	0.964081	0.037442
Baseline to Cancer	ADA	1.00173	0.932773	1.07579	0.984399	0.00598161
Baseline to Cancer	ADAM12	1.05283	0.992316	1.11703	0.267868	-0.00234214
Baseline to Cancer	ADAM22	0.955882	0.884333	1.03322	0.501751	-0.00313621
Baseline to Cancer	ADAMTS13	0.943295	0.876665	1.01499	0.302604	-0.00889782
Baseline to Cancer	ADAMTS16	1.00333	0.939758	1.0712	0.964503	-0.00102673
Baseline to Cancer	ADAMTS8	1.00505	0.927059	1.0896	0.955235	0.0203552
Baseline to Cancer	ADAMTSL5	0.947392	0.882319	1.01726	0.335609	0.0237659
Baseline to Cancer	AFP	0.947672	0.874868	1.02653	0.408748	-0.00800632
Baseline to Cancer	AHNAK2	1.04807	0.981234	1.11946	0.382352	0.000181274
Baseline to Cancer	AKR1B10	1.0031	0.949934	1.05923	0.960174	-0.00130503
Baseline to Cancer	ALDH5A1	0.944001	0.882655	1.00961	0.243361	-0.0048022
Baseline to Cancer	ALPP	1.02557	0.950021	1.10714	0.7536	0.00029286
Baseline to Cancer	ANXA1	0.984435	0.930194	1.04184	0.801139	-0.00176509
Baseline to Cancer	ANXA5	1.00434	0.939225	1.07398	0.952406	0.00125078
Baseline to Cancer	APOA4	0.942759	0.881396	1.00839	0.228547	0.0242826
Baseline to Cancer	BAG3	1.09926	0.94638	1.27684	0.0684195	0.0222172
Baseline to Cancer	BMP4	1.01839	0.951265	1.09024	0.813491	0.00819916
Baseline to Cancer	BMP6	1.00692	0.941455	1.07694	0.926088	0.0016663
Baseline to Cancer	BOC	1.02931	0.952763	1.11202	0.717921	-0.000558125
Baseline to Cancer	BOLA1	0.936161	0.875298	1.00126	0.166547	-0.000803753
Baseline to Cancer	C1QTNF9	1.01169	0.946844	1.08097	0.879181	0.0129449
Baseline to Cancer	CA14	0.85751	0.72743	1.01085	0.159874	0.034847
Baseline to Cancer	CA6	1.02935	0.943741	1.12273	0.750869	0.0147873
Baseline to Cancer	CBLIF	1.04987	0.978502	1.12644	0.391381	-0.00720715
Baseline to Cancer	CBLN4	1.15636	0.999314	1.33809	0.22897	-0.0247376
Baseline to Cancer	CCER2	1.03865	0.968038	1.11442	0.552276	-0.00345224
Baseline to Cancer	CCL15	1.036	0.966894	1.11004	0.57627	-0.00216778
Baseline to Cancer	CD109	1.0088	0.932328	1.09155	0.920626	-0.000872736
Baseline to Cancer	CD163	1.02484	0.948274	1.10759	0.762693	-0.0012133
Baseline to Cancer	CD209	1.0142	0.933322	1.10209	0.884203	0.00873844
Baseline to Cancer	CD28	1.19522	1.02656	1.39159	0.26469	-0.000552757
Baseline to Cancer	CD34	0.906783	0.839883	0.979012	0.0548831	0.000266991
Baseline to Cancer	CD38	1.04655	0.944546	1.15958	0.643399	-0.0220433
Baseline to Cancer	CD4	1.0557	0.987668	1.12841	0.302604	0.00333473
Baseline to Cancer	CD93	1.13947	0.978531	1.32687	0.0990945	0.00743506
Baseline to Cancer	CD99L2	0.972552	0.897499	1.05388	0.740427	0.00526501
Baseline to Cancer	CDCP1	0.974975	0.893331	1.06408	0.788059	0.0177233
Baseline to Cancer	CDH5	0.928342	0.86022	1.00186	0.172511	0.00799645
Baseline to Cancer	CDNF	0.891946	0.824666	0.964715	0.0220972	0.00591651
Baseline to Cancer	CEACAM5	1.06572	0.99451	1.14203	0.212126	0.00397595
Baseline to Cancer	CEBPA	1.02409	0.986603	1.06301	0.465849	-7.1982e-05
Baseline to Cancer	CFD	0.975348	0.904895	1.05129	0.750869	-0.0045898
Baseline to Cancer	CHRDL1	1.01008	0.92461	1.10345	0.920626	-0.0315832
Baseline to Cancer	CHRDL2	1.18409	1.10032	1.27425	8.25988e-05	0.0117731
Baseline to Cancer	CILP	1.03636	0.966837	1.11087	0.568265	-0.0121789
Baseline to Cancer	CKAP4	1.05915	0.985022	1.13885	0.309895	-0.000286279
Baseline to Cancer	CLEC10A	0.943698	0.872439	1.02078	0.353283	0.000402093
Baseline to Cancer	CLEC14A	0.954541	0.882801	1.03211	0.486401	0.0296471
Baseline to Cancer	CLEC1A	0.993607	0.921486	1.07137	0.934519	0.0253998
Baseline to Cancer	CLEC4A	0.866953	0.7431	1.01145	0.00257899	0.0138652
Baseline to Cancer	CLEC4M	1.01091	0.933392	1.09487	0.904286	0.0149116
Baseline to Cancer	CLMP	0.987746	0.900328	1.08365	0.904663	-0.022088
Baseline to Cancer	COL4A1	1.07939	0.997429	1.16808	0.179708	-0.0020236
Baseline to Cancer	COMP	0.995349	0.918225	1.07895	0.960174	0.0563539
Baseline to Cancer	CRTAC1	0.950195	0.874353	1.03262	0.469218	0.0192056
Baseline to Cancer	CST5	0.92924	0.855266	1.00961	0.228547	-0.00992632
Baseline to Cancer	CTHRC1	1.01189	0.929815	1.10121	0.902877	-0.0038189
Baseline to Cancer	CTRC	1.00154	0.928959	1.0798	0.984399	-0.00817822
Baseline to Cancer	CX3CL1	0.957625	0.888675	1.03192	0.501751	0.00787441
Baseline to Cancer	CXCL14	1.03874	0.979443	1.10164	0.449408	0.02151
Baseline to Cancer	CXCL8	1.01839	0.951088	1.09045	0.813491	0.000509668
Baseline to Cancer	CYTL1	1.00421	0.932358	1.0816	0.960174	-0.00557364
Baseline to Cancer	DCC	1.01767	0.96476	1.07348	0.756657	-0.000642377
Baseline to Cancer	DIPK2B	0.983779	0.912222	1.06095	0.846562	0.00140983
Baseline to Cancer	DMP1	1.02306	0.95675	1.09397	0.743214	0.019371
Baseline to Cancer	DNER	0.92845	0.856211	1.00678	0.208541	0.0169144
Baseline to Cancer	DOCK9	1.02846	0.921592	1.14772	0.123688	0.00401523
Baseline to Cancer	DRAXIN	0.922763	0.854091	0.996957	0.142547	-0.00528497
Baseline to Cancer	DSCAM	0.988623	0.919301	1.06317	0.89057	-0.00372376
Baseline to Cancer	DSG2	0.833849	0.711163	0.9777	0.10991	-0.0118649
Baseline to Cancer	DUSP13	0.978372	0.912555	1.04894	0.762693	0.00317934
Baseline to Cancer	DYNLT1	0.941883	0.881884	1.00596	0.206305	-0.0032812
Baseline to Cancer	ECHDC3	0.992787	0.929177	1.06075	0.920626	-0.00232393
Baseline to Cancer	EDA2R	1.00188	0.910153	1.10286	0.984399	0.0124557
Baseline to Cancer	EGFLAM	0.969041	0.906102	1.03635	0.614517	0.00355038
Baseline to Cancer	ENG	0.927744	0.858111	1.00303	0.180864	0.002694
Baseline to Cancer	ERBB2	1.00495	0.921762	1.09564	0.960174	-1.43629e-06
Baseline to Cancer	ERCC1	0.970319	0.910127	1.03449	0.608753	-0.00184733
Baseline to Cancer	EXOSC10	1.00909	0.967957	1.05198	0.846562	-0.00229289
Baseline to Cancer	EXTL1	1.00272	0.951227	1.057	0.964112	0.0024973
Baseline to Cancer	FABP4	0.98948	0.886896	1.10393	0.92904	-0.00308137
Baseline to Cancer	FAP	1.00514	0.930118	1.08622	0.951299	0.00539999
Baseline to Cancer	FCAR	0.988834	0.913	1.07097	0.902877	-0.00201646
Baseline to Cancer	FLT1	0.99868	0.930626	1.07171	0.984399	0.00256972
Baseline to Cancer	FLT3LG	1.03202	0.951853	1.11893	0.704045	-0.0176504
Baseline to Cancer	FOLR1	0.900828	0.829795	0.977941	0.0556263	-0.0074353
Baseline to Cancer	FST	1.01057	0.933863	1.09358	0.904663	0.0134644
Baseline to Cancer	FUT3_FUT5	1.08021	0.998088	1.16909	0.173767	-0.00480255
Baseline to Cancer	GALNT7	0.962457	0.895765	1.03411	0.554159	0.00435549
Baseline to Cancer	GFRAL	0.933681	0.866156	1.00647	0.208399	-0.0127228
Baseline to Cancer	GGT1	1.05873	0.975613	1.14893	0.391381	-0.0194252
Baseline to Cancer	GHR	0.992604	0.910421	1.08221	0.934519	0.00328288
Baseline to Cancer	GP1BB	0.914603	0.846903	0.987716	0.0884916	0.00342106
Baseline to Cancer	GPC1	0.998068	0.92211	1.08028	0.984399	0.00689585
Baseline to Cancer	GPNMB	0.987906	0.917427	1.0638	0.888461	0.00102547
Baseline to Cancer	HLA_A	0.970895	0.896193	1.05182	0.72037	-0.00200986
Baseline to Cancer	HMOX1	1.01992	0.944599	1.10125	0.820573	0.0077313
Baseline to Cancer	HPGDS	1.00745	0.938997	1.08089	0.924876	0.00621142
Baseline to Cancer	HS6ST2	1.01759	0.943206	1.09785	0.835996	-0.0284039
Baseline to Cancer	IGFBP1	0.97836	0.889131	1.07654	0.835996	0.0127497
Baseline to Cancer	IGFBP3	1.03422	0.959217	1.11509	0.638446	-0.00237655
Baseline to Cancer	IL12B	0.989279	0.912072	1.07302	0.904663	0.0017074
Baseline to Cancer	IL31RA	0.971098	0.9051	1.04191	0.672536	0.0110434
Baseline to Cancer	IL32	0.957855	0.889908	1.03099	0.496129	-0.0197881
Baseline to Cancer	INSL5	1.12791	1.04426	1.21827	0.0148038	0.00666206
Baseline to Cancer	ITGA11	0.903281	0.835264	0.976838	0.0499597	0.00194729
Baseline to Cancer	ITGA2	0.900935	0.833262	0.974103	0.0427586	0.00299515
Baseline to Cancer	ITGA5	1.00163	0.922737	1.08726	0.984399	-0.00191885
Baseline to Cancer	ITGAM	0.95211	0.879602	1.03059	0.464743	0.0419303
Baseline to Cancer	ITGAV	0.941425	0.864478	1.02522	0.381984	0.00731536
Baseline to Cancer	ITGB2	0.94499	0.871794	1.02433	0.384437	0.0120034
Baseline to Cancer	ITGB5	0.89815	0.832077	0.96947	0.0278219	0.00317218
Baseline to Cancer	ITGB6	0.947965	0.87299	1.02938	0.431709	0.000583143
Baseline to Cancer	ITM2A	0.99443	0.921536	1.07309	0.945364	0.00118258
Baseline to Cancer	JAM2	1.05092	0.899084	1.2284	0.0204819	0.00748475
Baseline to Cancer	KIR2DL3	1.03626	0.959883	1.11871	0.620376	0.00203949
Baseline to Cancer	KLK13	1.05	0.972822	1.13331	0.444328	-0.00562331
Baseline to Cancer	KLK15	1.02694	0.965469	1.09232	0.653065	-0.000170479
Baseline to Cancer	KLK6	1.06526	0.986292	1.15054	0.278827	-0.00206218
Baseline to Cancer	KLK8	0.970295	0.898507	1.04782	0.700137	0.000673941
Baseline to Cancer	KLKB1	0.973443	0.903977	1.04825	0.721897	-0.000649495
Baseline to Cancer	KRT17	0.997661	0.937373	1.06183	0.973484	-0.00473609
Baseline to Cancer	KRT5	1.07273	1.00005	1.15069	0.169113	0.00521728
Baseline to Cancer	L1CAM	0.935593	0.864295	1.01277	0.265179	0.0274267
Baseline to Cancer	LACRT	0.998601	0.947566	1.05238	0.984399	0.00493216
Baseline to Cancer	LEP	1.09326	0.935121	1.27815	0.509886	-0.148379
Baseline to Cancer	LILRA5	0.992432	0.913502	1.07818	0.934309	0.00377254
Baseline to Cancer	LPL	0.934528	0.851619	1.02551	0.366896	0.0386852
Baseline to Cancer	LPO	1.05028	0.978987	1.12676	0.388695	-0.00598009
Baseline to Cancer	LRIG3	0.971032	0.913518	1.03217	0.594847	-0.00144292
Baseline to Cancer	LUZP2	0.972019	0.913002	1.03485	0.626458	-0.000498437
Baseline to Cancer	MAMDC2	1.0013	0.929572	1.07857	0.984479	-0.0120953
Baseline to Cancer	MARCO	1.06892	0.98791	1.15658	0.260926	-0.0176335
Baseline to Cancer	MCAM	0.953744	0.881565	1.03183	0.482524	-0.0325879
Baseline to Cancer	MEGF10	0.945101	0.872521	1.02372	0.381902	0.0217601
Baseline to Cancer	MELTF	1.01015	0.939228	1.08643	0.90357	0.00518289
Baseline to Cancer	MFAP5	1.05856	0.975786	1.14835	0.38566	-6.24615e-05
Baseline to Cancer	MMUT	0.87097	0.757458	1.00149	0.159737	-0.00173798
Baseline to Cancer	MSTN	1.02616	0.941261	1.11871	0.77904	-0.0518824
Baseline to Cancer	MXRA8	0.932694	0.854711	1.01779	0.301248	0.00230514
Baseline to Cancer	MYOC	1.00971	0.931908	1.094	0.914595	-0.025894
Baseline to Cancer	MYOM3	1.0148	0.935224	1.10116	0.877817	0.0392249
Baseline to Cancer	NBL1	1.10626	1.02594	1.19286	0.0427571	-0.0213873
Baseline to Cancer	NCAN	0.986867	0.903678	1.07771	0.895612	-0.0118863
Baseline to Cancer	NDUFA5	0.967684	0.90118	1.0391	0.622693	0.00263073
Baseline to Cancer	NEB	1.02495	0.974785	1.0777	0.601748	9.69502e-05
Baseline to Cancer	NID1	1.01086	0.93654	1.09108	0.902877	-0.00260855
Baseline to Cancer	NLGN2	0.97034	0.927209	1.01548	0.406942	-0.00188934
Baseline to Cancer	NPHS1	0.97071	0.908032	1.03771	0.638446	-0.000142746
Baseline to Cancer	NPTX1	0.989728	0.914785	1.07081	0.905376	-0.00444602
Baseline to Cancer	NRCAM	0.985195	0.913431	1.0626	0.864358	-0.0116337
Baseline to Cancer	NTF3	0.96873	0.901357	1.04114	0.64373	0.0116263
Baseline to Cancer	NTRK3	0.973422	0.894709	1.05906	0.760212	-0.0091603
Baseline to Cancer	OPTC	0.946091	0.880309	1.01679	0.316737	-0.00143326
Baseline to Cancer	ORM1	1.07546	0.998604	1.15824	0.174076	0.000832609
Baseline to Cancer	PBXIP1	0.990733	0.929497	1.056	0.901277	-0.000563895
Baseline to Cancer	PEPD	0.97651	0.90766	1.05058	0.756657	0.0105884
Baseline to Cancer	PHOSPHO1	0.975673	0.906396	1.05024	0.750869	0.00180396
Baseline to Cancer	PI3	1.13647	1.05557	1.22358	0.00581349	-0.00317404
Baseline to Cancer	PKD1	0.988941	0.910722	1.07388	0.904608	-0.00273964
Baseline to Cancer	PLA2G2A	0.993215	0.92966	1.06111	0.926088	0.010805
Baseline to Cancer	PLTP	1.01333	0.932791	1.10082	0.89057	-0.00427801
Baseline to Cancer	PODXL	0.977506	0.906867	1.05365	0.777507	0.00788502
Baseline to Cancer	PRL	1.02672	0.955568	1.10317	0.721445	-0.00788051
Baseline to Cancer	PRND	0.994222	0.927442	1.06581	0.936487	-0.00769523
Baseline to Cancer	PRSS27	0.992064	0.919537	1.07031	0.92493	-0.000597694
Baseline to Cancer	PSAPL1	0.991776	0.920891	1.06812	0.920626	0.00200729
Baseline to Cancer	PSME2	0.985576	0.9121	1.06497	0.872695	-0.00044245
Baseline to Cancer	PSPN	1.05353	0.928428	1.19548	0.679425	-0.00981824
Baseline to Cancer	PTGDS	1.01187	0.938705	1.09073	0.890593	-0.000487352
Baseline to Cancer	PTH	0.98536	0.914043	1.06224	0.86498	-0.00625793
Baseline to Cancer	PTPRF	0.992742	0.916285	1.07558	0.934519	-0.0139273
Baseline to Cancer	PTX3	1.00151	0.942009	1.06476	0.984399	0.00289519
Baseline to Cancer	PVR	1.03114	0.96068	1.10676	0.652311	0.00271335
Baseline to Cancer	RABGAP1L	0.939027	0.870227	1.01327	0.27172	-0.00150534
Baseline to Cancer	RALY	0.990353	0.940004	1.0434	0.872695	-0.00194687
Baseline to Cancer	RCC1	1.01893	0.97477	1.06509	0.672536	-0.00177816
Baseline to Cancer	RNF4	1.01129	0.967475	1.05708	0.825206	-0.00176133
Baseline to Cancer	ROBO2	0.987079	0.90966	1.07109	0.89057	-0.00433284
Baseline to Cancer	SCG3	1.01051	0.932834	1.09466	0.905376	-0.0051108
Baseline to Cancer	SCGB1A1	1.02785	0.951157	1.11074	0.733958	-0.0149671
Baseline to Cancer	SCN4B	1.23042	1.05094	1.44057	0.0633079	0.00528
Baseline to Cancer	SEMA3G	1.00905	0.941397	1.08156	0.905376	-0.00122039
Baseline to Cancer	SERPINF1	0.981908	0.898809	1.07269	0.855962	0.00454758
Baseline to Cancer	SEZ6L	0.974978	0.897066	1.05966	0.776921	-0.00218935
Baseline to Cancer	SFRP4	1.11513	1.03163	1.20538	0.0303608	0.00209305
Baseline to Cancer	SLC39A14	0.984087	0.917095	1.05597	0.835996	0.00220674
Baseline to Cancer	SMOC2	1.05207	0.966477	1.14525	0.486401	0.0110051
Baseline to Cancer	SNCG	0.97146	0.894867	1.05461	0.733958	-0.00118758
Baseline to Cancer	SORD	0.992897	0.920488	1.071	0.930841	-0.000450927
Baseline to Cancer	SPARCL1	0.993576	0.922217	1.07046	0.934519	-0.00146979
Baseline to Cancer	SPINK2	1.0226	0.946535	1.10478	0.788061	-0.00428475
Baseline to Cancer	SPINK5	1.07823	0.996856	1.16624	0.182658	-0.0109501
Baseline to Cancer	SPINK6	0.961835	0.883807	1.04675	0.624569	0.0136334
Baseline to Cancer	SPRR3	1.05288	0.977436	1.13415	0.392659	-0.00586035
Baseline to Cancer	SSC5D	1.00194	0.921461	1.08945	0.984399	-0.00549392
Baseline to Cancer	TCOF1	1.02477	0.964725	1.08856	0.692976	-0.00770673
Baseline to Cancer	TF	0.962471	0.895697	1.03422	0.554159	0.00622095
Baseline to Cancer	TFF1	1.05041	0.980464	1.12534	0.381902	0.0202214
Baseline to Cancer	TFPI	0.977948	0.907713	1.05362	0.778325	0.000383455
Baseline to Cancer	TG	1.026	0.955627	1.10156	0.727023	-0.00366371
Baseline to Cancer	TGFA	1.02558	0.953475	1.10313	0.740867	-0.00417962
Baseline to Cancer	TGFBR2	0.982313	0.905922	1.06515	0.843949	-0.0409621
Baseline to Cancer	THAP12	0.974258	0.931237	1.01927	0.497405	-2.63894e-05
Baseline to Cancer	TIMP4	0.977068	0.904588	1.05536	0.777963	0.000975273
Baseline to Cancer	TMPRSS5	0.997372	0.921835	1.0791	0.977315	-0.0092007
Baseline to Cancer	TNFRSF10C	1.00706	0.928364	1.09243	0.934519	-0.013768
Baseline to Cancer	TNFRSF11A	0.935816	0.863433	1.01427	0.275184	-0.00154691
Baseline to Cancer	TNFRSF12A	0.980122	0.901412	1.0657	0.83026	0.0237017
Baseline to Cancer	TNFSF10	0.982473	0.909093	1.06178	0.836475	-0.00494146
Baseline to Cancer	TNFSF8	0.953217	0.888138	1.02307	0.404727	-0.00581623
Baseline to Cancer	TPP1	1.0287	0.95797	1.10466	0.700033	-0.000484605
Baseline to Cancer	TYRP1	0.941473	0.873656	1.01455	0.294835	0.000895639
Baseline to Cancer	VIT	1.03168	0.949175	1.12136	0.717921	-0.00361278
Baseline to Cancer	VSIG10L	0.982242	0.922563	1.04578	0.789718	0.00513447
Baseline to Cancer	VTCN1	1.08499	1.02651	1.14681	0.0303608	0.000364255
Baseline to Cancer	VWA1	1.0166	0.939345	1.10021	0.854697	-0.00357517
Baseline to Cancer	VWA5A	0.957373	0.916261	1.00033	0.148413	-0.00180478
Baseline to Cancer	WFDC12	0.94669	0.868475	1.03195	0.446914	0.0142485
Baseline to Cancer	WFIKKN1	1.10019	1.01475	1.19282	0.0842368	-0.00441863
Baseline to CVD	SIGNATURE	0.931654	0.847217	1.02451	0.087647
Baseline to CVD	ADA	1.02975	0.989877	1.07123	0.353272	0.00598161
Baseline to CVD	ADAM12	1.14294	1.05225	1.24144	0.000179265	-0.00234214
Baseline to CVD	ADAM22	0.906855	0.829905	0.990939	0.0149845	-0.00313621
Baseline to CVD	ADAMTS13	0.916441	0.879646	0.954774	0.00029567	-0.00889782
Baseline to CVD	ADAMTS16	1.02997	0.99425	1.06698	0.279803	-0.00102673
Baseline to CVD	ADAMTS8	0.941431	0.899474	0.985344	0.0450616	0.0203552
Baseline to CVD	ADAMTSL5	1.02747	0.987255	1.06931	0.406035	0.0237659
Baseline to CVD	AFP	0.967365	0.92324	1.0136	0.380339	-0.00800632
Baseline to CVD	AHNAK2	1.03825	1.00042	1.07751	0.161419	0.000181274
Baseline to CVD	AKR1B10	0.983307	0.953552	1.01399	0.533715	-0.00130503
Baseline to CVD	ALDH5A1	1.01968	0.982946	1.0578	0.555331	-0.0048022
Baseline to CVD	ALPP	1.03977	0.957151	1.12953	9.28302e-05	0.00029286
Baseline to CVD	ANXA1	0.998555	0.967293	1.03083	0.970684	-0.00176509
Baseline to CVD	ANXA5	1.02619	0.987716	1.06617	0.409738	0.00125078
Baseline to CVD	APOA4	0.942228	0.906633	0.97922	0.0129941	0.0242826
Baseline to CVD	BAG3	1.02472	0.98487	1.06619	0.465849	0.0222172
Baseline to CVD	BMP4	1.00903	0.971279	1.04826	0.833842	0.00819916
Baseline to CVD	BMP6	1.02758	0.988184	1.06854	0.388695	0.0016663
Baseline to CVD	BOC	0.986731	0.903484	1.07765	0.0994397	-0.000558125
Baseline to CVD	BOLA1	1.03713	1.00065	1.07495	0.159737	-0.000803753
Baseline to CVD	C1QTNF9	0.979118	0.943822	1.01573	0.509886	0.0129449
Baseline to CVD	CA14	0.920745	0.839776	1.00952	0.000311749	0.034847
Baseline to CVD	CA6	0.901433	0.858083	0.946974	0.000328284	0.0147873
Baseline to CVD	CBLIF	0.978542	0.900062	1.06386	0.168862	-0.00720715
Baseline to CVD	CBLN4	0.987341	0.909554	1.07178	2.03224e-06	-0.0247376
Baseline to CVD	CCER2	1.01431	0.931239	1.1048	0.00542516	-0.00345224
Baseline to CVD	CCL15	1.08533	1.0442	1.12809	0.000343281	-0.00216778
Baseline to CVD	CD109	0.957217	0.91568	1.00064	0.169702	-0.000872736
Baseline to CVD	CD163	1.05746	1.01241	1.1045	0.0548067	-0.0012133
Baseline to CVD	CD209	0.94216	0.898615	0.987815	0.0588041	0.00873844
Baseline to CVD	CD28	1.04078	1.00137	1.08175	0.150731	-0.000552757
Baseline to CVD	CD34	0.900489	0.861961	0.940739	3.03231e-05	0.000266991
Baseline to CVD	CD38	1.11751	1.00816	1.23873	1.70901e-11	-0.0220433
Baseline to CVD	CD4	1.12869	1.09109	1.16759	1.45751e-09	0.00333473
Baseline to CVD	CD93	0.945593	0.869366	1.0285	5.87887e-05	0.00743506
Baseline to CVD	CD99L2	1.04665	0.959589	1.1416	0.00656242	0.00526501
Baseline to CVD	CDCP1	1.14547	1.0952	1.19804	8.99493e-08	0.0177233
Baseline to CVD	CDH5	0.979673	0.93859	1.02256	0.605861	0.00799645
Baseline to CVD	CDNF	0.98058	0.903339	1.06443	0.00542485	0.00591651
Baseline to CVD	CEACAM5	1.07975	1.03935	1.12172	0.000793059	0.00397595
Baseline to CVD	CEBPA	0.99668	0.97257	1.02139	0.904286	-7.1982e-05
Baseline to CVD	CFD	1.10526	1.01571	1.2027	0.000194952	-0.0045898
Baseline to CVD	CHRDL1	0.991594	0.90311	1.08875	1.35558e-07	-0.0315832
Baseline to CVD	CHRDL2	0.940883	0.897643	0.986206	0.0506483	0.0117731
Baseline to CVD	CILP	1.04606	1.006	1.08772	0.0896796	-0.0121789
Baseline to CVD	CKAP4	1.00974	0.928258	1.09837	9.20796e-07	-0.000286279
Baseline to CVD	CLEC10A	0.903859	0.826953	0.987917	0.0205178	0.000402093
Baseline to CVD	CLEC14A	0.9902	0.907674	1.08023	9.91082e-09	0.0296471
Baseline to CVD	CLEC1A	0.945612	0.867397	1.03088	0.000183206	0.0253998
Baseline to CVD	CLEC4A	0.970299	0.930925	1.01134	0.365969	0.0138652
Baseline to CVD	CLEC4M	0.983786	0.940708	1.02884	0.721445	0.0149116
Baseline to CVD	CLMP	0.975895	0.889183	1.07106	3.04096e-06	-0.022088
Baseline to CVD	COL4A1	1.04335	0.954063	1.14098	7.39179e-06	-0.0020236
Baseline to CVD	COMP	0.945303	0.864118	1.03412	0.123688	0.0563539
Baseline to CVD	CRTAC1	0.991274	0.945668	1.03908	0.872695	0.0192056
Baseline to CVD	CST5	0.92666	0.846155	1.01482	0.0580862	-0.00992632
Baseline to CVD	CTHRC1	1.13755	1.08639	1.19112	9.93187e-07	-0.0038189
Baseline to CVD	CTRC	0.962596	0.92301	1.00388	0.214928	-0.00817822
Baseline to CVD	CX3CL1	0.989283	0.907963	1.07789	0.0181723	0.00787441
Baseline to CVD	CXCL14	1.01088	0.975815	1.0472	0.776921	0.02151
Baseline to CVD	CXCL8	1.00578	0.967967	1.04507	0.895612	0.000509668
Baseline to CVD	CYTL1	1.03774	0.952209	1.13095	0.00271181	-0.00557364
Baseline to CVD	DCC	0.996913	0.965528	1.02932	0.92904	-0.000642377
Baseline to CVD	DIPK2B	0.986634	0.946498	1.02847	0.756657	0.00140983
Baseline to CVD	DMP1	0.917007	0.84124	0.999597	0.228547	0.019371
Baseline to CVD	DNER	0.9058	0.866083	0.947338	0.000145937	0.0169144
Baseline to CVD	DOCK9	0.991807	0.970441	1.01364	0.714259	0.00401523
Baseline to CVD	DRAXIN	1.05179	1.00689	1.09869	0.0901909	-0.00528497
Baseline to CVD	DSCAM	0.981397	0.941986	1.02246	0.624569	-0.00372376
Baseline to CVD	DSG2	0.978716	0.934461	1.02507	0.620028	-0.0118649
Baseline to CVD	DUSP13	0.985533	0.947861	1.0247	0.717921	0.00317934
Baseline to CVD	DYNLT1	1.03228	0.996247	1.06962	0.228547	-0.0032812
Baseline to CVD	ECHDC3	1.00549	0.968303	1.0441	0.901958	-0.00232393
Baseline to CVD	EDA2R	1.2121	1.09253	1.34475	5.67127e-24	0.0124557
Baseline to CVD	EGFLAM	1.03451	0.997097	1.07332	0.209169	0.00355038
Baseline to CVD	ENG	1.01629	0.93199	1.10822	0.144328	0.002694
Baseline to CVD	ERBB2	0.984517	0.937222	1.0342	0.762044	-1.43629e-06
Baseline to CVD	ERCC1	0.981398	0.947147	1.01689	0.553438	-0.00184733
Baseline to CVD	EXOSC10	1.00017	0.975999	1.02494	0.99319	-0.00229289
Baseline to CVD	EXTL1	0.970692	0.940291	1.00208	0.187545	0.0024973
Baseline to CVD	FABP4	1.1103	1.0444	1.18036	0.00550438	-0.00308137
Baseline to CVD	FAP	0.912465	0.835609	0.996389	0.00911869	0.00539999
Baseline to CVD	FCAR	0.917518	0.840785	1.00125	0.0193308	-0.00201646
Baseline to CVD	FLT1	1.02871	0.987904	1.0712	0.388695	0.00256972
Baseline to CVD	FLT3LG	1.01353	0.927481	1.10756	0.167851	-0.0176504
Baseline to CVD	FOLR1	0.938878	0.859728	1.02532	4.61015e-05	-0.0074353
Baseline to CVD	FST	1.07458	1.0267	1.12469	0.0126274	0.0134644
Baseline to CVD	FUT3_FUT5	1.08539	1.03836	1.13456	0.00213222	-0.00480255
Baseline to CVD	GALNT7	0.957963	0.919603	0.997924	0.138347	0.00435549
Baseline to CVD	GFRAL	0.939302	0.860754	1.02502	0.00246729	-0.0127228
Baseline to CVD	GGT1	1.07252	1.02506	1.12217	0.015727	-0.0194252
Baseline to CVD	GHR	0.905416	0.86186	0.951174	0.000664511	0.00328288
Baseline to CVD	GP1BB	1.02595	0.982969	1.07081	0.486098	0.00342106
Baseline to CVD	GPC1	0.863418	0.789456	0.94431	0.000281258	0.00689585
Baseline to CVD	GPNMB	1.01829	0.976862	1.06148	0.64854	0.00102547
Baseline to CVD	HLA_A	1.06041	1.01334	1.10966	0.0511808	-0.00200986
Baseline to CVD	HMOX1	1.02442	0.981522	1.06919	0.520186	0.0077313
Baseline to CVD	HPGDS	0.945124	0.868442	1.02858	0.000187561	0.00621142
Baseline to CVD	HS6ST2	1.04685	0.960576	1.14088	0.228547	-0.0284039
Baseline to CVD	IGFBP1	1.0842	1.02797	1.14351	0.0168847	0.0127497
Baseline to CVD	IGFBP3	0.961861	0.924859	1.00034	0.169113	-0.00237655
Baseline to CVD	IL12B	1.01285	0.925828	1.10805	2.0222e-05	0.0017074
Baseline to CVD	IL31RA	1.01135	0.971029	1.05335	0.801935	0.0110434
Baseline to CVD	IL32	0.973675	0.894774	1.05953	0.0128796	-0.0197881
Baseline to CVD	INSL5	1.05747	1.01233	1.10462	0.0556609	0.00666206
Baseline to CVD	ITGA11	0.886095	0.847412	0.926544	1.72613e-06	0.00194729
Baseline to CVD	ITGA2	0.912887	0.873882	0.953634	0.000374386	0.00299515
Baseline to CVD	ITGA5	1.07079	1.02225	1.12164	0.021207	-0.00191885
Baseline to CVD	ITGAM	0.907667	0.867656	0.949524	0.000223298	0.0419303
Baseline to CVD	ITGAV	0.879684	0.838483	0.92291	2.75157e-06	0.00731536
Baseline to CVD	ITGB2	0.929977	0.88821	0.973708	0.0116996	0.0120034
Baseline to CVD	ITGB5	1.00792	0.967007	1.05056	0.872405	0.00317218
Baseline to CVD	ITGB6	0.989239	0.944543	1.03605	0.833842	0.000583143
Baseline to CVD	ITM2A	1.02956	0.986791	1.07419	0.398262	0.00118258
Baseline to CVD	JAM2	0.918905	0.843222	1.00138	5.05728e-08	0.00748475
Baseline to CVD	KIR2DL3	1.05152	1.00752	1.09744	0.08513	0.00203949
Baseline to CVD	KLK13	1.05694	1.01279	1.10301	0.0506483	-0.00562331
Baseline to CVD	KLK15	0.973679	0.940518	1.00801	0.325467	-0.000170479
Baseline to CVD	KLK6	0.848613	0.777937	0.925711	1.92353e-05	-0.00206218
Baseline to CVD	KLK8	0.939927	0.862512	1.02429	0.00220816	0.000673941
Baseline to CVD	KLKB1	0.940135	0.901278	0.980667	0.0224442	-0.000649495
Baseline to CVD	KRT17	1.14655	1.05712	1.24355	0.0298709	-0.00473609
Baseline to CVD	KRT5	0.927582	0.852325	1.00948	0.0337805	0.00521728
Baseline to CVD	L1CAM	0.937675	0.897052	0.980137	0.0230577	0.0274267
Baseline to CVD	LACRT	0.961196	0.930016	0.993421	0.0686141	0.00493216
Baseline to CVD	LEP	0.995379	0.912944	1.08526	0.962507	-0.148379
Baseline to CVD	LILRA5	1.10036	1.0502	1.15291	0.000503273	0.00377254
Baseline to CVD	LPL	1.02624	0.972945	1.08245	0.596806	0.0386852
Baseline to CVD	LPO	0.981999	0.943403	1.02217	0.631984	-0.00598009
Baseline to CVD	LRIG3	1.01677	0.983113	1.05158	0.59231	-0.00144292
Baseline to CVD	LUZP2	0.998101	0.963552	1.03389	0.962507	-0.000498437
Baseline to CVD	MAMDC2	1.02674	0.941779	1.11937	1.0522e-05	-0.0120953
Baseline to CVD	MARCO	1.05281	1.00638	1.10138	0.0964472	-0.0176335
Baseline to CVD	MCAM	0.924474	0.847427	1.00853	0.0478177	-0.0325879
Baseline to CVD	MEGF10	0.968342	0.925447	1.01323	0.380339	0.0217601
Baseline to CVD	MELTF	0.986331	0.94646	1.02788	0.750869	0.00518289
Baseline to CVD	MFAP5	0.990497	0.904295	1.08492	0.000958559	-6.24615e-05
Baseline to CVD	MMUT	0.984952	0.951032	1.02008	0.650361	-0.00173798
Baseline to CVD	MSTN	0.965082	0.879635	1.05883	0.000852632	-0.0518824
Baseline to CVD	MXRA8	0.975283	0.928193	1.02476	0.58032	0.00230514
Baseline to CVD	MYOC	0.985046	0.901713	1.07608	0.0260146	-0.025894
Baseline to CVD	MYOM3	1.18936	1.08485	1.30395	1.15504e-05	0.0392249
Baseline to CVD	NBL1	0.913245	0.837224	0.996169	2.83737e-10	-0.0213873
Baseline to CVD	NCAN	0.91071	0.867156	0.956451	0.00142607	-0.0118863
Baseline to CVD	NDUFA5	1.01308	0.973361	1.05442	0.756657	0.00263073
Baseline to CVD	NEB	1.03648	1.00798	1.06578	0.0594247	9.69502e-05
Baseline to CVD	NID1	1.06983	1.02357	1.11817	0.016479	-0.00260855
Baseline to CVD	NLGN2	1.00314	0.978644	1.02825	0.908972	-0.00188934
Baseline to CVD	NPHS1	1.00101	0.922518	1.08617	0.0989882	-0.000142746
Baseline to CVD	NPTX1	1.0076	0.964984	1.05209	0.879181	-0.00444602
Baseline to CVD	NRCAM	1.021	0.936662	1.11292	0.0557238	-0.0116337
Baseline to CVD	NTF3	1.0314	0.948479	1.12156	0.130656	0.0116263
Baseline to CVD	NTRK3	0.945471	0.901027	0.992108	0.0878381	-0.0091603
Baseline to CVD	OPTC	1.00842	0.970081	1.04827	0.846562	-0.00143326
Baseline to CVD	ORM1	1.06549	1.0215	1.11138	0.0188095	0.000832609
Baseline to CVD	PBXIP1	1.01317	0.978022	1.04957	0.72037	-0.000563895
Baseline to CVD	PEPD	1.00693	0.966191	1.04939	0.885909	0.0105884
Baseline to CVD	PHOSPHO1	1.02603	0.941521	1.11813	1.77219e-06	0.00180396
Baseline to CVD	PI3	1.08928	0.996634	1.19055	0.00117238	-0.00317404
Baseline to CVD	PKD1	0.97056	0.886642	1.06242	0.279476	-0.00273964
Baseline to CVD	PLA2G2A	1.08053	1.04315	1.11924	0.000263649	0.010805
Baseline to CVD	PLTP	0.943099	0.901586	0.986523	0.0506483	-0.00427801
Baseline to CVD	PODXL	0.987883	0.946522	1.03105	0.792655	0.00788502
Baseline to CVD	PRL	1.05228	1.01018	1.09613	0.0632988	-0.00788051
Baseline to CVD	PRND	0.94148	0.864152	1.02573	8.13053e-05	-0.00769523
Baseline to CVD	PRSS27	1.1089	1.01534	1.21108	0.0857835	-0.000597694
Baseline to CVD	PSAPL1	1.04112	0.998399	1.08567	0.181642	0.00200729
Baseline to CVD	PSME2	1.02955	0.98447	1.07669	0.430383	-0.00044245
Baseline to CVD	PSPN	1.11766	1.03658	1.20508	0.0207453	-0.00981824
Baseline to CVD	PTGDS	1.06793	0.980305	1.16339	5.21391e-05	-0.000487352
Baseline to CVD	PTH	1.07411	1.03078	1.11927	0.00470858	-0.00625793
Baseline to CVD	PTPRF	1.03021	0.941312	1.1275	0.12929	-0.0139273
Baseline to CVD	PTX3	1.03319	0.953128	1.11998	0.00255086	0.00289519
Baseline to CVD	PVR	1.00829	0.968489	1.04973	0.857149	0.00271335
Baseline to CVD	RABGAP1L	0.992649	0.950999	1.03612	0.881845	-0.00150534
Baseline to CVD	RALY	0.997827	0.969177	1.02732	0.945078	-0.00194687
Baseline to CVD	RCC1	1.1127	1.03753	1.19331	0.0187985	-0.00177816
Baseline to CVD	RNF4	0.999238	0.973966	1.02516	0.982296	-0.00176133
Baseline to CVD	ROBO2	0.918584	0.838183	1.0067	0.115646	-0.00433284
Baseline to CVD	SCG3	1.00393	0.959503	1.05042	0.934519	-0.0051108
Baseline to CVD	SCGB1A1	0.971258	0.88871	1.06147	0.00229698	-0.0149671
Baseline to CVD	SCN4B	0.950523	0.87069	1.03768	9.20796e-07	0.00528
Baseline to CVD	SEMA3G	1.03601	0.996509	1.07708	0.215328	-0.00122039
Baseline to CVD	SERPINF1	0.993917	0.945574	1.04473	0.913608	0.00454758
Baseline to CVD	SEZ6L	0.827445	0.755411	0.906349	0.000106051	-0.00218935
Baseline to CVD	SFRP4	0.935335	0.894246	0.978311	0.0199055	0.00209305
Baseline to CVD	SLC39A14	1.06907	1.03049	1.10909	0.00338143	0.00220674
Baseline to CVD	SMOC2	1.12324	1.07062	1.17844	2.68364e-05	0.0110051
Baseline to CVD	SNCG	1.0489	1.00075	1.09937	0.154391	-0.00118758
Baseline to CVD	SORD	0.983222	0.942003	1.02625	0.700033	-0.000450927
Baseline to CVD	SPARCL1	1.03532	0.993087	1.07934	0.274027	-0.00146979
Baseline to CVD	SPINK2	1.2132	1.10652	1.33017	0.00216731	-0.00428475
Baseline to CVD	SPINK5	0.902435	0.826195	0.985711	0.0041368	-0.0109501
Baseline to CVD	SPINK6	0.928385	0.845926	1.01888	0.153506	0.0136334
Baseline to CVD	SPRR3	1.03185	0.98764	1.07803	0.377651	-0.00586035
Baseline to CVD	SSC5D	0.962461	0.918447	1.00858	0.281188	-0.00549392
Baseline to CVD	TCOF1	1.04103	1.00752	1.07565	0.0732802	-0.00770673
Baseline to CVD	TF	0.969581	0.930459	1.01035	0.344239	0.00622095
Baseline to CVD	TFF1	1.08027	1.0409	1.12113	0.000484484	0.0202214
Baseline to CVD	TFPI	1.00851	0.966931	1.05188	0.85952	0.000383455
Baseline to CVD	TG	0.968092	0.927621	1.01033	0.331781	-0.00366371
Baseline to CVD	TGFA	1.14862	1.1039	1.19516	4.44696e-10	-0.00417962
Baseline to CVD	TGFBR2	0.925261	0.848373	1.00912	1.07243e-08	-0.0409621
Baseline to CVD	THAP12	0.993944	0.968765	1.01978	0.832295	-2.63894e-05
Baseline to CVD	TIMP4	1.10213	1.05676	1.14944	8.08623e-05	0.000975273
Baseline to CVD	TMPRSS5	0.966299	0.924357	1.01014	0.324069	-0.0092007
Baseline to CVD	TNFRSF10C	1.03609	0.989038	1.08538	0.329982	-0.013768
Baseline to CVD	TNFRSF11A	0.969731	0.889285	1.05745	2.55524e-07	-0.00154691
Baseline to CVD	TNFRSF12A	1.06959	0.978923	1.16865	1.9029e-14	0.0237017
Baseline to CVD	TNFSF10	0.986581	0.902966	1.07794	0.177453	-0.00494146
Baseline to CVD	TNFSF8	1.02781	0.988541	1.06864	0.385167	-0.00581623
Baseline to CVD	TPP1	1.07163	1.0302	1.11473	0.00459829	-0.000484605
Baseline to CVD	TYRP1	1.05097	1.00692	1.09694	0.0878939	0.000895639
Baseline to CVD	VIT	1.03443	0.98755	1.08353	0.362662	-0.00361278
Baseline to CVD	VSIG10L	0.998627	0.964557	1.0339	0.973484	0.00513447
Baseline to CVD	VTCN1	0.996297	0.960053	1.03391	0.927626	0.000364255
Baseline to CVD	VWA1	1.10131	1.05296	1.15189	0.000246501	-0.00357517
Baseline to CVD	VWA5A	1.00789	0.985881	1.0304	0.733958	-0.00180478
Baseline to CVD	WFDC12	1.02428	0.932595	1.12497	0.0478177	0.0142485
Baseline to CVD	WFIKKN1	0.936679	0.857216	1.02351	0.000223688	-0.00441863
Baseline to T2D	SIGNATURE	0.673848	0.616114	0.736992	1.18935e-16
Baseline to T2D	ADA	1.29071	1.12789	1.47702	0.00291762	0.00598161
Baseline to T2D	ADAM12	1.3788	1.19971	1.58463	0.00029567	-0.00234214
Baseline to T2D	ADAM22	0.964413	0.900725	1.0326	0.554976	-0.00313621
Baseline to T2D	ADAMTS13	1.1572	1.00732	1.32939	2.06563e-15	-0.00889782
Baseline to T2D	ADAMTS16	0.957468	0.899495	1.01918	0.380339	-0.00102673
Baseline to T2D	ADAMTS8	0.868211	0.80877	0.93202	0.000793059	0.0203552
Baseline to T2D	ADAMTSL5	0.930604	0.873331	0.991634	0.0993117	0.0237659
Baseline to T2D	AFP	0.981122	0.9088	1.0592	0.825624	-0.00800632
Baseline to T2D	AHNAK2	0.886469	0.776733	1.01171	0.00873148	0.000181274
Baseline to T2D	AKR1B10	1.37961	1.21822	1.56237	5.00458e-24	-0.00130503
Baseline to T2D	ALDH5A1	1.12081	1.06055	1.18449	0.000629055	-0.0048022
Baseline to T2D	ALPP	1.17939	1.10409	1.25983	1.16553e-05	0.00029286
Baseline to T2D	ANXA1	1.04411	0.996987	1.09345	0.210153	-0.00176509
Baseline to T2D	ANXA5	1.03433	0.973616	1.09884	0.531185	0.00125078
Baseline to T2D	APOA4	1.63128	1.43297	1.85703	4.5376e-17	0.0242826
Baseline to T2D	BAG3	0.944014	0.890834	1.00037	0.173499	0.0222172
Baseline to T2D	BMP4	1.14823	1.08614	1.21388	2.52253e-05	0.00819916
Baseline to T2D	BMP6	1.1168	1.05029	1.18752	0.00301448	0.0016663
Baseline to T2D	BOC	1.27371	1.10777	1.46452	0.000507809	-0.000558125
Baseline to T2D	BOLA1	1.01042	0.953413	1.07083	0.879181	-0.000803753
Baseline to T2D	C1QTNF9	0.891979	0.84367	0.943053	0.000667825	0.0129449
Baseline to T2D	CA14	0.525284	0.44916	0.614309	5.57013e-32	0.034847
Baseline to T2D	CA6	0.823622	0.761689	0.890592	1.59125e-05	0.0147873
Baseline to T2D	CBLIF	1.50143	1.31202	1.71819	2.58078e-15	-0.00720715
Baseline to T2D	CBLN4	1.393	1.22631	1.58235	2.76708e-08	-0.0247376
Baseline to T2D	CCER2	1.01173	0.883385	1.15872	8.98248e-05	-0.00345224
Baseline to T2D	CCL15	1.76062	1.53303	2.02201	5.59166e-33	-0.00216778
Baseline to T2D	CD109	1.21482	1.05922	1.39328	7.80876e-15	-0.000872736
Baseline to T2D	CD163	1.84646	1.59333	2.1398	1.62896e-30	-0.0012133
Baseline to T2D	CD209	1.00049	0.865791	1.15614	0.016858	0.00873844
Baseline to T2D	CD28	1.25279	1.19177	1.31695	4.41624e-14	-0.000552757
Baseline to T2D	CD34	0.691967	0.600015	0.798011	5.88126e-10	0.000266991
Baseline to T2D	CD38	1.21946	1.11479	1.33395	0.000160562	-0.0220433
Baseline to T2D	CD4	1.12124	1.06461	1.18089	0.000536256	0.00333473
Baseline to T2D	CD93	0.793164	0.694214	0.906217	2.54325e-07	0.00743506
Baseline to T2D	CD99L2	0.877551	0.817729	0.94175	0.00229698	0.00526501
Baseline to T2D	CDCP1	2.18968	1.87734	2.55398	1.14056e-50	0.0177233
Baseline to T2D	CDH5	0.992473	0.927635	1.06184	0.920626	0.00799645
Baseline to T2D	CDNF	0.79007	0.689608	0.905166	0.000301133	0.00591651
Baseline to T2D	CEACAM5	1.36219	1.19425	1.55374	1.15349e-05	0.00397595
Baseline to T2D	CEBPA	1.24744	1.11223	1.3991	0.00847355	-7.1982e-05
Baseline to T2D	CFD	0.851176	0.796823	0.909236	1.80097e-05	-0.0045898
Baseline to T2D	CHRDL1	0.767227	0.661223	0.890225	0.030148	-0.0315832
Baseline to T2D	CHRDL2	1.22461	1.14102	1.31433	4.24322e-07	0.0117731
Baseline to T2D	CILP	2.07885	1.78073	2.42688	1.70556e-40	-0.0121789
Baseline to T2D	CKAP4	1.09531	1.0296	1.16522	0.022929	-0.000286279
Baseline to T2D	CLEC10A	1.01721	0.947722	1.0918	0.82908	0.000402093
Baseline to T2D	CLEC14A	0.999642	0.933109	1.07092	0.991697	0.0296471
Baseline to T2D	CLEC1A	0.855109	0.745063	0.981408	0.00684471	0.0253998
Baseline to T2D	CLEC4A	0.839872	0.789345	0.893633	9.93187e-07	0.0138652
Baseline to T2D	CLEC4M	0.885366	0.823527	0.951848	0.00623549	0.0149116
Baseline to T2D	CLMP	0.857017	0.79066	0.928944	0.0013666	-0.022088
Baseline to T2D	COL4A1	1.04606	0.908332	1.20467	5.21781e-10	-0.0020236
Baseline to T2D	COMP	0.739964	0.642289	0.852493	8.14082e-05	0.0563539
Baseline to T2D	CRTAC1	0.785097	0.731543	0.842573	8.369e-10	0.0192056
Baseline to T2D	CST5	1.10526	1.02605	1.19058	0.0414468	-0.00992632
Baseline to T2D	CTHRC1	1.1806	1.09966	1.26749	7.48807e-05	-0.0038189
Baseline to T2D	CTRC	1.01855	0.887888	1.16844	1.0522e-05	-0.00817822
Baseline to T2D	CX3CL1	0.700783	0.611092	0.803639	2.33411e-06	0.00787441
Baseline to T2D	CXCL14	0.964439	0.912332	1.01952	0.416117	0.02151
Baseline to T2D	CXCL8	1.1764	1.11815	1.23769	7.73764e-08	0.000509668
Baseline to T2D	CYTL1	0.783264	0.733881	0.835971	7.5974e-12	-0.00557364
Baseline to T2D	DCC	0.976981	0.926406	1.03032	0.643304	-0.000642377
Baseline to T2D	DIPK2B	0.745213	0.652776	0.85074	3.97007e-06	0.00140983
Baseline to T2D	DMP1	0.482099	0.418614	0.555211	2.99781e-48	0.019371
Baseline to T2D	DNER	1.03084	0.894686	1.1877	0.260926	0.0169144
Baseline to T2D	DOCK9	0.982571	0.948069	1.01833	0.587118	0.00401523
Baseline to T2D	DRAXIN	1.05099	0.981361	1.12555	0.367016	-0.00528497
Baseline to T2D	DSCAM	1.41429	1.3314	1.50233	2.26647e-26	-0.00372376
Baseline to T2D	DSG2	0.683466	0.589736	0.792093	5.56295e-13	-0.0118649
Baseline to T2D	DUSP13	0.957704	0.899929	1.01919	0.38566	0.00317934
Baseline to T2D	DYNLT1	1.29807	1.14385	1.47309	0.000828555	-0.0032812
Baseline to T2D	ECHDC3	1.3225	1.25831	1.38997	1.58894e-23	-0.00232393
Baseline to T2D	EDA2R	1.15673	1.06612	1.25505	0.0032477	0.0124557
Baseline to T2D	EGFLAM	1.08239	1.02336	1.14481	0.0323831	0.00355038
Baseline to T2D	ENG	1.16604	1.01907	1.33421	0.00179124	0.002694
Baseline to T2D	ERBB2	1.66586	1.43058	1.93984	4.40157e-36	-1.43629e-06
Baseline to T2D	ERCC1	0.973088	0.917699	1.03182	0.614517	-0.00184733
Baseline to T2D	EXOSC10	0.975632	0.937079	1.01577	0.461839	-0.00229289
Baseline to T2D	EXTL1	0.881304	0.777974	0.998358	0.0689351	0.0024973
Baseline to T2D	FABP4	1.80182	1.53047	2.1213	3.85896e-18	-0.00308137
Baseline to T2D	FAP	0.943383	0.820214	1.08505	8.33742e-06	0.00539999
Baseline to T2D	FCAR	1.20495	1.12384	1.29191	3.14811e-06	-0.00201646
Baseline to T2D	FLT1	0.97719	0.914241	1.04447	0.740427	0.00256972
Baseline to T2D	FLT3LG	1.18187	1.10128	1.26835	4.22257e-05	-0.0176504
Baseline to T2D	FOLR1	1.03214	0.961044	1.1085	0.643399	-0.0074353
Baseline to T2D	FST	0.832077	0.770695	0.898348	2.52253e-05	0.0134644
Baseline to T2D	FUT3_FUT5	0.967353	0.838541	1.11595	0.000271161	-0.00480255
Baseline to T2D	GALNT7	1.385	1.21206	1.58262	2.52911e-10	0.00435549
Baseline to T2D	GFRAL	0.901276	0.84181	0.964943	0.0157464	-0.0127228
Baseline to T2D	GGT1	2.13912	1.84099	2.48554	7.6774e-51	-0.0194252
Baseline to T2D	GHR	1.55708	1.33261	1.81936	1.45117e-14	0.00328288
Baseline to T2D	GP1BB	0.9738	0.90935	1.04282	0.706585	0.00342106
Baseline to T2D	GPC1	1.08568	1.01135	1.16547	0.089417	0.00689585
Baseline to T2D	GPNMB	1.34535	1.26044	1.43596	2.39342e-17	0.00102547
Baseline to T2D	HLA_A	1.1182	1.04059	1.20159	0.0136527	-0.00200986
Baseline to T2D	HMOX1	0.927422	0.808383	1.06399	2.16154e-05	0.0077313
Baseline to T2D	HPGDS	0.901209	0.845573	0.960507	0.00790798	0.00621142
Baseline to T2D	HS6ST2	1.17056	1.0212	1.34176	0.00333481	-0.0284039
Baseline to T2D	IGFBP1	0.516962	0.474793	0.562876	1.14056e-50	0.0127497
Baseline to T2D	IGFBP3	1.0741	0.942468	1.22411	8.46263e-21	-0.00237655
Baseline to T2D	IL12B	1.17809	1.01924	1.36171	9.44531e-06	0.0017074
Baseline to T2D	IL31RA	1.09403	1.02628	1.16625	0.0303608	0.0110434
Baseline to T2D	IL32	0.884396	0.775009	1.00922	8.52565e-14	-0.0197881
Baseline to T2D	INSL5	1.41275	1.22479	1.62956	2.4391e-06	0.00666206
Baseline to T2D	ITGA11	0.791772	0.69057	0.907805	0.000123948	0.00194729
Baseline to T2D	ITGA2	0.881972	0.823516	0.944577	0.00242205	0.00299515
Baseline to T2D	ITGA5	1.55502	1.45393	1.66314	4.40117e-34	-0.00191885
Baseline to T2D	ITGAM	1.37984	1.20152	1.58464	8.60069e-18	0.0419303
Baseline to T2D	ITGAV	0.807689	0.750742	0.868955	2.31477e-07	0.00731536
Baseline to T2D	ITGB2	1.70378	1.48014	1.96121	1.02984e-30	0.0120034
Baseline to T2D	ITGB5	0.984498	0.923066	1.05002	0.827538	0.00317218
Baseline to T2D	ITGB6	1.20133	1.11694	1.2921	1.10401e-05	0.000583143
Baseline to T2D	ITM2A	0.945741	0.883459	1.01241	0.279803	0.00118258
Baseline to T2D	JAM2	1.02605	0.957994	1.09894	0.717921	0.00748475
Baseline to T2D	KIR2DL3	1.0344	0.967397	1.10605	0.580511	0.00203949
Baseline to T2D	KLK13	0.895479	0.778264	1.03035	0.000147557	-0.00562331
Baseline to T2D	KLK15	1.04242	0.985663	1.10245	0.352579	-0.000170479
Baseline to T2D	KLK6	0.852843	0.741805	0.980501	0.00125138	-0.00206218
Baseline to T2D	KLK8	0.934939	0.872469	1.00188	0.173767	0.000673941
Baseline to T2D	KLKB1	1.00311	0.875812	1.14892	0.0839654	-0.000649495
Baseline to T2D	KRT17	1.04261	0.989336	1.09876	0.311977	-0.00473609
Baseline to T2D	KRT5	0.831528	0.724146	0.954834	4.22257e-05	0.00521728
Baseline to T2D	L1CAM	1.1065	0.960733	1.27438	5.38981e-06	0.0274267
Baseline to T2D	LACRT	0.896235	0.84391	0.951805	0.00145574	0.00493216
Baseline to T2D	LEP	1.64499	1.36179	1.98708	2.23192e-08	-0.148379
Baseline to T2D	LILRA5	1.30968	1.21758	1.40874	1.81599e-11	0.00377254
Baseline to T2D	LPL	0.356678	0.304155	0.41827	3.40325e-65	0.0386852
Baseline to T2D	LPO	1.43014	1.35382	1.51077	6.30594e-32	-0.00598009
Baseline to T2D	LRIG3	1.3822	1.21001	1.57888	4.75681e-05	-0.00144292
Baseline to T2D	LUZP2	0.931897	0.879527	0.987386	0.0633079	-0.000498437
Baseline to T2D	MAMDC2	1.08321	1.0145	1.15657	0.0708078	-0.0120953
Baseline to T2D	MARCO	1.1843	1.10256	1.2721	4.22257e-05	-0.0176335
Baseline to T2D	MCAM	0.826105	0.720435	0.947274	1.14539e-05	-0.0325879
Baseline to T2D	MEGF10	0.993916	0.925981	1.06683	0.934519	0.0217601
Baseline to T2D	MELTF	1.19071	1.03902	1.36455	0.0206678	0.00518289
Baseline to T2D	MFAP5	1.02542	0.953383	1.10291	0.740867	-6.24615e-05
Baseline to T2D	MMUT	0.973233	0.920478	1.02901	0.59284	-0.00173798
Baseline to T2D	MSTN	1.18737	1.10174	1.27966	8.08623e-05	-0.0518824
Baseline to T2D	MXRA8	0.511527	0.477734	0.547709	1.30399e-67	0.00230514
Baseline to T2D	MYOC	0.918192	0.799021	1.05514	0.00252861	-0.025894
Baseline to T2D	MYOM3	1.10829	1.03394	1.18798	0.020958	0.0392249
Baseline to T2D	NBL1	0.980685	0.853325	1.12705	0.044163	-0.0213873
Baseline to T2D	NCAN	0.774043	0.664621	0.90148	2.26298e-18	-0.0118863
Baseline to T2D	NDUFA5	1.07232	1.00864	1.14001	0.0989882	0.00263073
Baseline to T2D	NEB	1.18395	1.04752	1.33815	0.0754514	9.69502e-05
Baseline to T2D	NID1	1.0469	0.976835	1.12199	0.421597	-0.00260855
Baseline to T2D	NLGN2	0.992864	0.953119	1.03427	0.879181	-0.00188934
Baseline to T2D	NPHS1	1.03445	0.974855	1.09768	0.515593	-0.000142746
Baseline to T2D	NPTX1	1.23841	1.16219	1.31963	2.1419e-09	-0.00444602
Baseline to T2D	NRCAM	1.86865	1.63116	2.14072	3.5873e-38	-0.0116337
Baseline to T2D	NTF3	1.07511	1.00937	1.14514	0.097315	0.0116263
Baseline to T2D	NTRK3	0.784423	0.728863	0.844219	2.16542e-09	-0.0091603
Baseline to T2D	OPTC	0.613201	0.531233	0.707817	2.51713e-13	-0.00143326
Baseline to T2D	ORM1	0.935364	0.874057	1.00097	0.168862	0.000832609
Baseline to T2D	PBXIP1	1.038	0.983569	1.09544	0.404727	-0.000563895
Baseline to T2D	PEPD	0.888793	0.833181	0.948116	0.00258977	0.0105884
Baseline to T2D	PHOSPHO1	1.07684	1.00661	1.15197	0.113279	0.00180396
Baseline to T2D	PI3	0.997202	0.931144	1.06795	0.973484	-0.00317404
Baseline to T2D	PKD1	1.49657	1.2948	1.72978	6.10069e-22	-0.00273964
Baseline to T2D	PLA2G2A	0.970868	0.915016	1.03013	0.580511	0.010805
Baseline to T2D	PLTP	0.669214	0.580039	0.772098	1.00314e-15	-0.00427801
Baseline to T2D	PODXL	0.96212	0.899364	1.02926	0.509886	0.00788502
Baseline to T2D	PRL	0.882802	0.772647	1.00866	0.00847355	-0.00788051
Baseline to T2D	PRND	1.05886	0.923358	1.21424	0.0528681	-0.00769523
Baseline to T2D	PRSS27	1.07244	1.00131	1.14862	0.154408	-0.000597694
Baseline to T2D	PSAPL1	0.723878	0.629716	0.832121	2.99271e-11	0.00200729
Baseline to T2D	PSME2	1.09326	1.0177	1.17443	0.0633079	-0.00044245
Baseline to T2D	PSPN	1.11472	0.993461	1.25078	0.19133	-0.00981824
Baseline to T2D	PTGDS	1.08618	1.02089	1.15564	0.0472918	-0.000487352
Baseline to T2D	PTH	1.20984	1.05164	1.39183	0.0151461	-0.00625793
Baseline to T2D	PTPRF	0.534297	0.462713	0.616955	9.51371e-29	-0.0139273
Baseline to T2D	PTX3	0.969404	0.85235	1.10253	0.0450616	0.00289519
Baseline to T2D	PVR	1.35858	1.28574	1.43553	1.79304e-23	0.00271335
Baseline to T2D	RABGAP1L	1.00811	0.942133	1.07871	0.914996	-0.00150534
Baseline to T2D	RALY	1.3616	1.2015	1.54303	5.754e-05	-0.00194687
Baseline to T2D	RCC1	1.2494	1.11911	1.39486	0.00143255	-0.00177816
Baseline to T2D	RNF4	1.02962	0.99214	1.06851	0.324069	-0.00176133
Baseline to T2D	ROBO2	0.939784	0.813781	1.0853	0.000705962	-0.00433284
Baseline to T2D	SCG3	0.902949	0.781197	1.04368	8.14082e-05	-0.0051108
Baseline to T2D	SCGB1A1	0.781592	0.679169	0.899461	0.00146052	-0.0149671
Baseline to T2D	SCN4B	0.917529	0.798362	1.05448	0.103089	0.00528
Baseline to T2D	SEMA3G	1.09672	1.03243	1.16502	0.0174745	-0.00122039
Baseline to T2D	SERPINF1	1.84139	1.56788	2.1626	5.05701e-26	0.00454758
Baseline to T2D	SEZ6L	0.968324	0.898847	1.04317	0.652311	-0.00218935
Baseline to T2D	SFRP4	1.18034	1.10071	1.26574	3.87726e-05	0.00209305
Baseline to T2D	SLC39A14	0.914055	0.855638	0.976462	0.0337594	0.00220674
Baseline to T2D	SMOC2	1.17207	1.08856	1.26199	0.000266229	0.0110051
Baseline to T2D	SNCG	1.22008	1.13291	1.31396	2.03224e-06	-0.00118758
Baseline to T2D	SORD	1.41751	1.22652	1.63824	2.21124e-31	-0.000450927
Baseline to T2D	SPARCL1	0.874584	0.815888	0.937503	0.0011063	-0.00146979
Baseline to T2D	SPINK2	0.744752	0.64762	0.856453	8.25988e-05	-0.00428475
Baseline to T2D	SPINK5	0.871615	0.812776	0.934712	0.000863826	-0.0109501
Baseline to T2D	SPINK6	1.08087	0.9988	1.16968	0.169247	0.0136334
Baseline to T2D	SPRR3	0.976498	0.911172	1.04651	0.741253	-0.00586035
Baseline to T2D	SSC5D	1.68287	1.44315	1.96242	1.51725e-18	-0.00549392
Baseline to T2D	TCOF1	1.43374	1.26295	1.62762	4.44696e-10	-0.00770673
Baseline to T2D	TF	1.14397	1.07174	1.22107	0.000473243	0.00622095
Baseline to T2D	TFF1	1.5246	1.33411	1.74229	1.45117e-14	0.0202214
Baseline to T2D	TFPI	0.961599	0.898409	1.02923	0.501751	0.000383455
Baseline to T2D	TG	0.840265	0.727884	0.969996	0.000142852	-0.00366371
Baseline to T2D	TGFA	1.58941	1.38419	1.82506	4.07975e-12	-0.00417962
Baseline to T2D	TGFBR2	1.08834	1.01773	1.16386	0.0611799	-0.0409621
Baseline to T2D	THAP12	1.15184	1.03044	1.28756	0.169247	-2.63894e-05
Baseline to T2D	TIMP4	0.6736	0.583482	0.777636	6.87049e-15	0.000975273
Baseline to T2D	TMPRSS5	0.907418	0.846275	0.972979	0.0326707	-0.0092007
Baseline to T2D	TNFRSF10C	1.06103	0.983888	1.14422	0.308571	-0.013768
Baseline to T2D	TNFRSF11A	1.89543	1.63285	2.20022	1.6227e-34	-0.00154691
Baseline to T2D	TNFRSF12A	1.36991	1.28118	1.46478	2.16205e-17	0.0237017
Baseline to T2D	TNFSF10	0.65662	0.569671	0.75684	6.87049e-15	-0.00494146
Baseline to T2D	TNFSF8	1.24735	1.17984	1.31871	2.45344e-12	-0.00581623
Baseline to T2D	TPP1	1.91575	1.66601	2.20291	5.52322e-24	-0.000484605
Baseline to T2D	TYRP1	1.02992	0.962591	1.10195	0.64854	0.000895639
Baseline to T2D	VIT	1.01898	0.946936	1.0965	0.820573	-0.00361278
Baseline to T2D	VSIG10L	1.08533	1.03298	1.14033	0.0104928	0.00513447
Baseline to T2D	VTCN1	1.08473	1.02949	1.14293	0.0182963	0.000364255
Baseline to T2D	VWA1	1.66147	1.43183	1.92793	1.40413e-15	-0.00357517
Baseline to T2D	VWA5A	1.01288	0.979536	1.04737	0.716074	-0.00180478
Baseline to T2D	WFDC12	0.906687	0.838499	0.980419	0.0594247	0.0142485
Baseline to T2D	WFIKKN1	0.75514	0.65626	0.868918	0.00146052	-0.00441863
Cancer to MM	SIGNATURE	1.11905	0.770403	1.62549	0.777963
Cancer to MM	ADA	0.852284	0.632351	1.14871	0.546705	0.00598161
Cancer to MM	ADAM12	0.955181	0.706197	1.29195	0.895612	-0.00234214
Cancer to MM	ADAM22	0.853589	0.630242	1.15609	0.564893	-0.00313621
Cancer to MM	ADAMTS13	0.800101	0.623418	1.02686	0.239741	-0.00889782
Cancer to MM	ADAMTS16	0.808394	0.591005	1.10574	0.38566	-0.00102673
Cancer to MM	ADAMTS8	0.998009	0.74361	1.33944	0.99319	0.0203552
Cancer to MM	ADAMTSL5	1.07773	0.60076	1.9334	0.267244	0.0237659
Cancer to MM	AFP	0.770838	0.560619	1.05988	0.277133	-0.00800632
Cancer to MM	AHNAK2	0.837613	0.649858	1.07961	0.381902	0.000181274
Cancer to MM	AKR1B10	0.878353	0.702956	1.09751	0.486401	-0.00130503
Cancer to MM	ALDH5A1	1.51521	0.84924	2.70342	0.0187985	-0.0048022
Cancer to MM	ALPP	1.02345	0.771319	1.358	0.9365	0.00029286
Cancer to MM	ANXA1	0.959464	0.765289	1.20291	0.876116	-0.00176509
Cancer to MM	ANXA5	0.948221	0.719766	1.24919	0.865743	0.00125078
Cancer to MM	APOA4	1.53743	0.83796	2.82079	0.105921	0.0242826
Cancer to MM	BAG3	0.843823	0.656231	1.08504	0.421597	0.0222172
Cancer to MM	BMP4	1.03907	0.79923	1.35088	0.901376	0.00819916
Cancer to MM	BMP6	0.83757	0.642102	1.09254	0.418933	0.0016663
Cancer to MM	BOC	0.932391	0.69977	1.24234	0.826585	-0.000558125
Cancer to MM	BOLA1	0.925163	0.709489	1.2064	0.78356	-0.000803753
Cancer to MM	C1QTNF9	1.02485	0.813933	1.29043	0.923265	0.0129449
Cancer to MM	CA14	0.636707	0.468447	0.865404	0.0217292	0.034847
Cancer to MM	CA6	0.681835	0.50527	0.920099	0.0569729	0.0147873
Cancer to MM	CBLIF	1.38811	1.07351	1.7949	0.0588041	-0.00720715
Cancer to MM	CBLN4	0.936637	0.731056	1.20003	0.816459	-0.0247376
Cancer to MM	CCER2	0.91072	0.683502	1.21347	0.755543	-0.00345224
Cancer to MM	CCL15	1.49621	0.851839	2.62801	0.176027	-0.00216778
Cancer to MM	CD109	0.881348	0.638551	1.21646	0.700137	-0.000872736
Cancer to MM	CD163	1.2276	0.934516	1.61259	0.344308	-0.0012133
Cancer to MM	CD209	1.03755	0.763353	1.41023	0.914595	0.00873844
Cancer to MM	CD28	1.7445	0.978571	3.10991	0.130723	-0.000552757
Cancer to MM	CD34	0.64758	0.474414	0.883955	0.0294112	0.000266991
Cancer to MM	CD38	0.998188	0.695085	1.43346	0.994813	-0.0220433
Cancer to MM	CD4	1.06291	0.829223	1.36245	0.832295	0.00333473
Cancer to MM	CD93	0.971718	0.727173	1.2985	0.928755	0.00743506
Cancer to MM	CD99L2	0.755029	0.409412	1.39241	0.0841829	0.00526501
Cancer to MM	CDCP1	0.989612	0.736686	1.32938	0.975579	0.0177233
Cancer to MM	CDH5	1.03407	0.797145	1.34141	0.906847	0.00799645
Cancer to MM	CDNF	1.08745	0.82092	1.44052	0.780162	0.00591651
Cancer to MM	CEACAM5	0.883831	0.675376	1.15663	0.619159	0.00397595
Cancer to MM	CEBPA	0.973396	0.831289	1.1398	0.879181	-7.1982e-05
Cancer to MM	CFD	0.775588	0.573132	1.04956	0.264068	-0.0045898
Cancer to MM	CHRDL1	1.09179	0.794958	1.49946	0.801935	-0.0315832
Cancer to MM	CHRDL2	0.79877	0.597639	1.06759	0.311009	0.0117731
Cancer to MM	CILP	0.917657	0.720243	1.16918	0.733958	-0.0121789
Cancer to MM	CKAP4	1.17911	0.891439	1.55963	0.499542	-0.000286279
Cancer to MM	CLEC10A	1.00135	0.756155	1.32606	0.994813	0.000402093
Cancer to MM	CLEC14A	1.22902	0.905055	1.66895	0.408748	0.0296471
Cancer to MM	CLEC1A	0.888721	0.666385	1.18524	0.683382	0.0253998
Cancer to MM	CLEC4A	1.43019	1.07825	1.89701	0.0511808	0.0138652
Cancer to MM	CLEC4M	1.06356	0.781703	1.44704	0.86071	0.0149116
Cancer to MM	CLMP	0.805643	0.561643	1.15565	0.484881	-0.022088
Cancer to MM	COL4A1	1.01135	0.759155	1.34731	0.973484	-0.0020236
Cancer to MM	COMP	1.13159	0.609378	2.10133	0.0376182	0.0563539
Cancer to MM	CRTAC1	0.923678	0.673577	1.26664	0.825401	0.0192056
Cancer to MM	CST5	0.786277	0.566476	1.09136	0.353272	-0.00992632
Cancer to MM	CTHRC1	1.17855	0.868713	1.59889	0.552684	-0.0038189
Cancer to MM	CTRC	0.867103	0.655919	1.14628	0.573554	-0.00817822
Cancer to MM	CX3CL1	0.951686	0.723369	1.25206	0.877638	0.00787441
Cancer to MM	CXCL14	0.875723	0.673506	1.13866	0.554159	0.02151
Cancer to MM	CXCL8	0.858945	0.637375	1.15754	0.565426	0.000509668
Cancer to MM	CYTL1	0.958777	0.738293	1.24511	0.89057	-0.00557364
Cancer to MM	DCC	1.02394	0.81001	1.29436	0.927626	-0.000642377
Cancer to MM	DIPK2B	0.945487	0.739563	1.20875	0.840651	0.00140983
Cancer to MM	DMP1	0.902698	0.697749	1.16785	0.700033	0.019371
Cancer to MM	DNER	0.947751	0.712942	1.2599	0.872695	0.0169144
Cancer to MM	DOCK9	0.975297	0.83167	1.14373	0.89057	0.00401523
Cancer to MM	DRAXIN	0.989077	0.748812	1.30643	0.973484	-0.00528497
Cancer to MM	DSCAM	1.03103	0.779169	1.3643	0.920626	-0.00372376
Cancer to MM	DSG2	0.913266	0.685416	1.21686	0.760212	-0.0118649
Cancer to MM	DUSP13	0.954092	0.735081	1.23836	0.877638	0.00317934
Cancer to MM	DYNLT1	1.25374	1.01393	1.55027	0.147079	-0.0032812
Cancer to MM	ECHDC3	0.903125	0.723975	1.12661	0.616497	-0.00232393
Cancer to MM	EDA2R	0.575824	0.302253	1.09701	0.0842035	0.0124557
Cancer to MM	EGFLAM	0.914743	0.723637	1.15632	0.711338	0.00355038
Cancer to MM	ENG	1.07784	0.807981	1.43782	0.819119	0.002694
Cancer to MM	ERBB2	1.29673	0.735648	2.28576	0.190386	-1.43629e-06
Cancer to MM	ERCC1	0.875233	0.669787	1.1437	0.58032	-0.00184733
Cancer to MM	EXOSC10	0.922112	0.744962	1.14139	0.700033	-0.00229289
Cancer to MM	EXTL1	1.08268	0.90726	1.29202	0.650012	0.0024973
Cancer to MM	FABP4	0.958625	0.628553	1.46203	0.927626	-0.00308137
Cancer to MM	FAP	0.995059	0.744106	1.33065	0.984479	0.00539999
Cancer to MM	FCAR	1.32932	0.975786	1.81095	0.208399	-0.00201646
Cancer to MM	FLT1	0.975656	0.753156	1.26389	0.929323	0.00256972
Cancer to MM	FLT3LG	0.838197	0.617731	1.13735	0.504015	-0.0176504
Cancer to MM	FOLR1	1.07418	0.803495	1.43606	0.825624	-0.0074353
Cancer to MM	FST	1.03241	0.77429	1.37657	0.920626	0.0134644
Cancer to MM	FUT3_FUT5	1.05338	0.808727	1.37205	0.86498	-0.00480255
Cancer to MM	GALNT7	0.852537	0.659557	1.10198	0.465849	0.00435549
Cancer to MM	GFRAL	0.864503	0.654452	1.14197	0.552949	-0.0127228
Cancer to MM	GGT1	0.821489	0.626435	1.07728	0.347835	-0.0194252
Cancer to MM	GHR	0.910789	0.671656	1.23506	0.774722	0.00328288
Cancer to MM	GP1BB	1.3075	0.965135	1.77132	0.232623	0.00342106
Cancer to MM	GPC1	0.989015	0.740603	1.32075	0.973484	0.00689585
Cancer to MM	GPNMB	1.06911	0.818439	1.39655	0.825401	0.00102547
Cancer to MM	HLA_A	0.957153	0.716702	1.27827	0.895612	-0.00200986
Cancer to MM	HMOX1	0.981288	0.757269	1.27158	0.945364	0.0077313
Cancer to MM	HPGDS	0.685518	0.374845	1.25368	0.104744	0.00621142
Cancer to MM	HS6ST2	0.789502	0.59957	1.0396	0.241489	-0.0284039
Cancer to MM	IGFBP1	0.880241	0.620557	1.2486	0.721445	0.0127497
Cancer to MM	IGFBP3	0.80158	0.61695	1.04146	0.267679	-0.00237655
Cancer to MM	IL12B	1.02323	0.785635	1.33267	0.934519	0.0017074
Cancer to MM	IL31RA	0.817945	0.622651	1.07449	0.352888	0.0110434
Cancer to MM	IL32	0.864681	0.656165	1.13946	0.554159	-0.0197881
Cancer to MM	INSL5	0.907754	0.667361	1.23474	0.762044	0.00666206
Cancer to MM	ITGA11	0.641065	0.350089	1.17389	0.177063	0.00194729
Cancer to MM	ITGA2	1.13385	0.868446	1.48037	0.614517	0.00299515
Cancer to MM	ITGA5	1.02885	0.770189	1.37439	0.928755	-0.00191885
Cancer to MM	ITGAM	1.0643	0.801951	1.41247	0.843949	0.0419303
Cancer to MM	ITGAV	0.96243	0.720346	1.28587	0.905205	0.00731536
Cancer to MM	ITGB2	1.0652	0.826438	1.37293	0.825624	0.0120034
Cancer to MM	ITGB5	1.17357	0.902613	1.52587	0.482524	0.00317218
Cancer to MM	ITGB6	1.09676	0.827442	1.45374	0.755543	0.000583143
Cancer to MM	ITM2A	1.02827	0.774045	1.36599	0.928755	0.00118258
Cancer to MM	JAM2	1.0127	0.729021	1.40677	0.973484	0.00748475
Cancer to MM	KIR2DL3	0.933689	0.695385	1.25366	0.834004	0.00203949
Cancer to MM	KLK13	0.863948	0.652352	1.14418	0.564893	-0.00562331
Cancer to MM	KLK15	1.03832	0.851107	1.26672	0.872695	-0.000170479
Cancer to MM	KLK6	0.780833	0.595172	1.02441	0.216288	-0.00206218
Cancer to MM	KLK8	0.993342	0.742551	1.32883	0.984399	0.000673941
Cancer to MM	KLKB1	1.10298	0.835888	1.45543	0.732112	-0.000649495
Cancer to MM	KRT17	0.73753	0.560923	0.96974	0.107677	-0.00473609
Cancer to MM	KRT5	0.789225	0.595008	1.04684	0.256716	0.00521728
Cancer to MM	L1CAM	0.974849	0.731736	1.29873	0.934519	0.0274267
Cancer to MM	LACRT	1.1414	0.946947	1.37578	0.404727	0.00493216
Cancer to MM	LEP	1.04316	0.649009	1.67667	0.934519	-0.148379
Cancer to MM	LILRA5	1.53331	1.10548	2.12674	0.0479356	0.00377254
Cancer to MM	LPL	1.17653	0.840516	1.64689	0.598458	0.0386852
Cancer to MM	LPO	0.967194	0.757813	1.23443	0.903762	-0.00598009
Cancer to MM	LRIG3	0.845841	0.662333	1.08019	0.380339	-0.00144292
Cancer to MM	LUZP2	0.87531	0.685005	1.11848	0.520186	-0.000498437
Cancer to MM	MAMDC2	1.24942	0.965099	1.6175	0.257008	-0.0120953
Cancer to MM	MARCO	1.20244	0.891649	1.62155	0.467772	-0.0176335
Cancer to MM	MCAM	1.04251	0.763127	1.42416	0.904663	-0.0325879
Cancer to MM	MEGF10	0.932485	0.69211	1.25634	0.833842	0.0217601
Cancer to MM	MELTF	0.855749	0.657408	1.11393	0.490308	0.00518289
Cancer to MM	MFAP5	1.0403	0.772339	1.40124	0.904663	-6.24615e-05
Cancer to MM	MMUT	0.961704	0.778862	1.18747	0.872695	-0.00173798
Cancer to MM	MSTN	1.03227	0.758769	1.40435	0.926088	-0.0518824
Cancer to MM	MXRA8	0.459075	0.238875	0.882257	0.181918	0.00230514
Cancer to MM	MYOC	0.958832	0.712831	1.28973	0.902877	-0.025894
Cancer to MM	MYOM3	1.77643	0.958098	3.29372	0.0648807	0.0392249
Cancer to MM	NBL1	0.976352	0.730181	1.30552	0.9365	-0.0213873
Cancer to MM	NCAN	0.813921	0.586239	1.13003	0.453414	-0.0118863
Cancer to MM	NDUFA5	1.23502	0.956462	1.59471	0.283905	0.00263073
Cancer to MM	NEB	1.00857	0.802136	1.26814	0.973484	9.69502e-05
Cancer to MM	NID1	0.897718	0.660783	1.21961	0.733958	-0.00260855
Cancer to MM	NLGN2	1.11719	0.949752	1.31413	0.424354	-0.00188934
Cancer to MM	NPHS1	0.976896	0.764826	1.24777	0.929323	-0.000142746
Cancer to MM	NPTX1	0.738566	0.540592	1.00904	0.169113	-0.00444602
Cancer to MM	NRCAM	1.01314	0.766378	1.33937	0.969488	-0.0116337
Cancer to MM	NTF3	1.3124	1.04596	1.64671	0.0948539	0.0116263
Cancer to MM	NTRK3	0.954969	0.688669	1.32424	0.902877	-0.0091603
Cancer to MM	OPTC	0.925401	0.731894	1.17007	0.749616	-0.00143326
Cancer to MM	ORM1	1.06248	0.821229	1.37461	0.834004	0.000832609
Cancer to MM	PBXIP1	1.06317	0.833675	1.35584	0.825624	-0.000563895
Cancer to MM	PEPD	0.824311	0.627644	1.0826	0.380412	0.0105884
Cancer to MM	PHOSPHO1	1.17894	0.980754	1.41718	0.265179	0.00180396
Cancer to MM	PI3	1.79341	0.964081	3.33616	0.23407	-0.00317404
Cancer to MM	PKD1	1.1161	0.812528	1.5331	0.740668	-0.00273964
Cancer to MM	PLA2G2A	1.04807	0.851109	1.2906	0.843949	0.010805
Cancer to MM	PLTP	0.817945	0.616023	1.08605	0.382414	-0.00427801
Cancer to MM	PODXL	0.988714	0.744184	1.31359	0.973484	0.00788502
Cancer to MM	PRL	0.950217	0.71532	1.26225	0.877638	-0.00788051
Cancer to MM	PRND	0.829626	0.624831	1.10155	0.421597	-0.00769523
Cancer to MM	PRSS27	0.948591	0.701146	1.28336	0.879181	-0.000597694
Cancer to MM	PSAPL1	1.04417	0.793889	1.37335	0.89057	0.00200729
Cancer to MM	PSME2	1.06336	0.793755	1.42452	0.85318	-0.00044245
Cancer to MM	PSPN	0.974461	0.635234	1.49484	0.957725	-0.00981824
Cancer to MM	PTGDS	1.03954	0.796073	1.35746	0.902877	-0.000487352
Cancer to MM	PTH	0.891175	0.658724	1.20565	0.71202	-0.00625793
Cancer to MM	PTPRF	1.04682	0.779794	1.40527	0.89266	-0.0139273
Cancer to MM	PTX3	1.02469	0.819599	1.28111	0.920626	0.00289519
Cancer to MM	PVR	0.958355	0.723234	1.26991	0.895612	0.00271335
Cancer to MM	RABGAP1L	1.07237	0.814859	1.41125	0.823169	-0.00150534
Cancer to MM	RALY	1.10832	0.914681	1.34296	0.564893	-0.00194687
Cancer to MM	RCC1	1.41305	0.8895	2.24476	0.190908	-0.00177816
Cancer to MM	RNF4	1.00423	0.844863	1.19366	0.984399	-0.00176133
Cancer to MM	ROBO2	0.828902	0.602361	1.14064	0.492599	-0.00433284
Cancer to MM	SCG3	1.00315	0.739293	1.36119	0.990657	-0.0051108
Cancer to MM	SCGB1A1	1.05408	0.78561	1.4143	0.877817	-0.0149671
Cancer to MM	SCN4B	0.974763	0.722101	1.31583	0.934519	0.00528
Cancer to MM	SEMA3G	0.743026	0.559438	0.986861	0.128826	-0.00122039
Cancer to MM	SERPINF1	1.09557	0.763755	1.57155	0.823169	0.00454758
Cancer to MM	SEZ6L	0.832218	0.616805	1.12286	0.467772	-0.00218935
Cancer to MM	SFRP4	1.12707	0.838374	1.51518	0.684295	0.00209305
Cancer to MM	SLC39A14	1.27908	0.975422	1.67726	0.222354	0.00220674
Cancer to MM	SMOC2	0.99177	0.726908	1.35314	0.984399	0.0110051
Cancer to MM	SNCG	1.17948	0.843041	1.6502	0.589143	-0.00118758
Cancer to MM	SORD	0.927141	0.71941	1.19485	0.77904	-0.000450927
Cancer to MM	SPARCL1	0.952355	0.703023	1.29011	0.89057	-0.00146979
Cancer to MM	SPINK2	1.05122	0.781726	1.41363	0.885011	-0.00428475
Cancer to MM	SPINK5	0.764096	0.565695	1.03208	0.217783	-0.0109501
Cancer to MM	SPINK6	0.752582	0.554589	1.02126	0.20328	0.0136334
Cancer to MM	SPRR3	0.932333	0.708321	1.22719	0.820573	-0.00586035
Cancer to MM	SSC5D	0.914332	0.671163	1.2456	0.788059	-0.00549392
Cancer to MM	TCOF1	1.05994	0.830634	1.35256	0.832295	-0.00770673
Cancer to MM	TF	0.969737	0.740688	1.26962	0.920626	0.00622095
Cancer to MM	TFF1	1.01216	0.785769	1.30377	0.968778	0.0202214
Cancer to MM	TFPI	0.933168	0.690903	1.26038	0.835895	0.000383455
Cancer to MM	TG	0.901992	0.68199	1.19296	0.717921	-0.00366371
Cancer to MM	TGFA	0.99528	0.766602	1.29217	0.984399	-0.00417962
Cancer to MM	TGFBR2	1.0065	0.743289	1.36293	0.984399	-0.0409621
Cancer to MM	THAP12	0.912081	0.762206	1.09143	0.552276	-2.63894e-05
Cancer to MM	TIMP4	1.36684	1.05026	1.77885	0.0901361	0.000975273
Cancer to MM	TMPRSS5	0.927652	0.701915	1.22599	0.810412	-0.0092007
Cancer to MM	TNFRSF10C	1.04655	0.778197	1.40745	0.89458	-0.013768
Cancer to MM	TNFRSF11A	1.07788	0.796795	1.45811	0.825624	-0.00154691
Cancer to MM	TNFRSF12A	1.25152	0.904311	1.73203	0.393253	0.0237017
Cancer to MM	TNFSF10	0.999981	0.739728	1.3518	0.999305	-0.00494146
Cancer to MM	TNFSF8	1.10826	0.836605	1.46813	0.721897	-0.00581623
Cancer to MM	TPP1	0.922196	0.677779	1.25475	0.813491	-0.000484605
Cancer to MM	TYRP1	0.85561	0.645534	1.13405	0.533012	0.000895639
Cancer to MM	VIT	1.22438	0.903958	1.65838	0.408748	-0.00361278
Cancer to MM	VSIG10L	0.955691	0.754619	1.21034	0.868775	0.00513447
Cancer to MM	VTCN1	0.961951	0.751642	1.2311	0.89057	0.000364255
Cancer to MM	VWA1	1.13087	0.836913	1.52807	0.684295	-0.00357517
Cancer to MM	VWA5A	0.914308	0.758058	1.10276	0.58032	-0.00180478
Cancer to MM	WFDC12	1.80338	0.943334	3.44755	0.137281	0.0142485
Cancer to MM	WFIKKN1	0.902057	0.680121	1.19641	0.72037	-0.00441863
CVD to MM	SIGNATURE	0.772715	0.591561	1.00934	0.177453
CVD to MM	ADA	0.890659	0.735017	1.07926	0.46921	0.00598161
CVD to MM	ADAM12	1.15508	0.970883	1.37421	0.297074	-0.00234214
CVD to MM	ADAM22	1.02585	0.673376	1.56282	0.141186	-0.00313621
CVD to MM	ADAMTS13	1.09915	0.897028	1.34681	0.619159	-0.00889782
CVD to MM	ADAMTS16	1.06225	0.909147	1.24113	0.717921	-0.00102673
CVD to MM	ADAMTS8	1.07597	0.862692	1.34196	0.750869	0.0203552
CVD to MM	ADAMTSL5	0.863734	0.71462	1.04396	0.325467	0.0237659
CVD to MM	AFP	1.2245	0.992414	1.51087	0.18295	-0.00800632
CVD to MM	AHNAK2	0.901168	0.754072	1.07696	0.486401	0.000181274
CVD to MM	AKR1B10	1.04581	0.916315	1.19361	0.750869	-0.00130503
CVD to MM	ALDH5A1	1.02983	0.871352	1.21713	0.879181	-0.0048022
CVD to MM	ALPP	2.04509	1.34254	3.11529	0.0251216	0.00029286
CVD to MM	ANXA1	0.981424	0.843601	1.14176	0.91133	-0.00176509
CVD to MM	ANXA5	1.0765	0.915205	1.26623	0.647391	0.00125078
CVD to MM	APOA4	1.16221	0.983254	1.37373	0.23868	0.0242826
CVD to MM	BAG3	1.0858	0.899072	1.31131	0.647391	0.0222172
CVD to MM	BMP4	1.14462	0.963456	1.35986	0.329533	0.00819916
CVD to MM	BMP6	1.08982	0.920752	1.28993	0.582807	0.0016663
CVD to MM	BOC	1.06709	0.859559	1.32472	0.778325	-0.000558125
CVD to MM	BOLA1	1.02975	0.872473	1.21538	0.879181	-0.000803753
CVD to MM	C1QTNF9	1.14509	0.947616	1.38371	0.362063	0.0129449
CVD to MM	CA14	0.8669	0.696952	1.07829	0.426622	0.034847
CVD to MM	CA6	0.924095	0.723183	1.18082	0.758976	0.0147873
CVD to MM	CBLIF	1.08878	0.900512	1.3164	0.63689	-0.00720715
CVD to MM	CBLN4	1.11891	0.928482	1.3484	0.483385	-0.0247376
CVD to MM	CCER2	1.01132	0.832373	1.22873	0.960174	-0.00345224
CVD to MM	CCL15	1.2107	1.0242	1.43116	0.106427	-0.00216778
CVD to MM	CD109	0.665523	0.434927	1.01838	0.0303608	-0.000872736
CVD to MM	CD163	1.37132	1.12945	1.66498	0.0117226	-0.0012133
CVD to MM	CD209	1.07591	0.856491	1.35153	0.759935	0.00873844
CVD to MM	CD28	1.34736	1.11966	1.62138	0.0130921	-0.000552757
CVD to MM	CD34	0.898366	0.724567	1.11385	0.585029	0.000266991
CVD to MM	CD38	1.06701	0.849045	1.34093	0.794519	-0.0220433
CVD to MM	CD4	1.24373	1.06007	1.45921	0.0580862	0.00333473
CVD to MM	CD93	0.958389	0.784729	1.17048	0.849098	0.00743506
CVD to MM	CD99L2	0.892144	0.721173	1.10365	0.552157	0.00526501
CVD to MM	CDCP1	1.32157	1.09344	1.59729	0.0253766	0.0177233
CVD to MM	CDH5	0.958423	0.779494	1.17842	0.856387	0.00799645
CVD to MM	CDNF	0.968478	0.801023	1.17094	0.884373	0.00591651
CVD to MM	CEACAM5	1.0765	0.883118	1.31223	0.72037	0.00397595
CVD to MM	CEBPA	1.02813	0.911788	1.15931	0.84165	-7.1982e-05
CVD to MM	CFD	0.974861	0.809289	1.17431	0.903762	-0.0045898
CVD to MM	CHRDL1	1.2355	0.990435	1.54121	0.189156	-0.0315832
CVD to MM	CHRDL2	1.35382	1.09845	1.66855	0.0254367	0.0117731
CVD to MM	CILP	1.22396	1.0047	1.49107	0.144328	-0.0121789
CVD to MM	CKAP4	1.11128	0.929201	1.32904	0.501751	-0.000286279
CVD to MM	CLEC10A	1.0276	0.832874	1.26785	0.905376	0.000402093
CVD to MM	CLEC14A	0.933075	0.766165	1.13635	0.733958	0.0296471
CVD to MM	CLEC1A	0.932325	0.768342	1.13131	0.721445	0.0253998
CVD to MM	CLEC4A	0.902568	0.743479	1.0957	0.558946	0.0138652
CVD to MM	CLEC4M	0.997521	0.802182	1.24043	0.989582	0.0149116
CVD to MM	CLMP	1.04366	0.834227	1.30566	0.872405	-0.022088
CVD to MM	COL4A1	1.00833	0.817682	1.24342	0.973484	-0.0020236
CVD to MM	COMP	1.27242	1.03111	1.5702	0.097315	0.0563539
CVD to MM	CRTAC1	1.12087	0.89293	1.407	0.58032	0.0192056
CVD to MM	CST5	1.2618	1.02751	1.54951	0.103563	-0.00992632
CVD to MM	CTHRC1	1.48763	0.951322	2.32629	0.130639	-0.0038189
CVD to MM	CTRC	1.02167	0.844635	1.23582	0.920626	-0.00817822
CVD to MM	CX3CL1	0.952174	0.776642	1.16738	0.82908	0.00787441
CVD to MM	CXCL14	1.02095	0.862005	1.20919	0.914595	0.02151
CVD to MM	CXCL8	0.990185	0.821111	1.19407	0.962507	0.000509668
CVD to MM	CYTL1	0.827544	0.677749	1.01045	0.182511	-0.00557364
CVD to MM	DCC	0.940027	0.78653	1.12348	0.733958	-0.000642377
CVD to MM	DIPK2B	0.914422	0.743439	1.12473	0.650012	0.00140983
CVD to MM	DMP1	0.933531	0.769302	1.13282	0.733958	0.019371
CVD to MM	DNER	1.10267	0.892595	1.36219	0.623565	0.0169144
CVD to MM	DOCK9	0.92956	0.821796	1.05145	0.467238	0.00401523
CVD to MM	DRAXIN	1.0604	0.866688	1.29741	0.788059	-0.00528497
CVD to MM	DSCAM	1.05116	0.859777	1.28515	0.825624	-0.00372376
CVD to MM	DSG2	0.833682	0.662924	1.04842	0.302604	-0.0118649
CVD to MM	DUSP13	1.03948	0.859877	1.2566	0.858397	0.00317934
CVD to MM	DYNLT1	1.01235	0.846803	1.21025	0.949649	-0.0032812
CVD to MM	ECHDC3	1.08259	0.919026	1.27528	0.608753	-0.00232393
CVD to MM	EDA2R	1.08808	0.88079	1.34415	0.700033	0.0124557
CVD to MM	EGFLAM	1.10594	0.931771	1.31266	0.506969	0.00355038
CVD to MM	ENG	1.08229	0.880774	1.32991	0.711338	0.002694
CVD to MM	ERBB2	1.18545	0.959034	1.46532	0.296425	-1.43629e-06
CVD to MM	ERCC1	1.57019	1.01201	2.43623	0.205182	-0.00184733
CVD to MM	EXOSC10	0.93044	0.812973	1.06488	0.52523	-0.00229289
CVD to MM	EXTL1	0.903552	0.764715	1.06759	0.456932	0.0024973
CVD to MM	FABP4	1.09501	0.834823	1.4363	0.750869	-0.00308137
CVD to MM	FAP	1.26561	1.0364	1.54552	0.0837454	0.00539999
CVD to MM	FCAR	1.22106	0.991757	1.50339	0.186294	-0.00201646
CVD to MM	FLT1	0.985291	0.805664	1.20497	0.945364	0.00256972
CVD to MM	FLT3LG	1.05313	0.861147	1.28791	0.820573	-0.0176504
CVD to MM	FOLR1	1.15977	0.958994	1.40258	0.329533	-0.0074353
CVD to MM	FST	0.905324	0.722794	1.13395	0.643304	0.0134644
CVD to MM	FUT3_FUT5	1.14009	0.915987	1.41902	0.484881	-0.00480255
CVD to MM	GALNT7	0.957577	0.780688	1.17455	0.850811	0.00435549
CVD to MM	GFRAL	0.941714	0.776293	1.14238	0.768317	-0.0127228
CVD to MM	GGT1	1.3239	1.11513	1.57176	0.0148038	-0.0194252
CVD to MM	GHR	1.18408	0.932626	1.50332	0.379842	0.00328288
CVD to MM	GP1BB	1.01384	0.826144	1.24418	0.951284	0.00342106
CVD to MM	GPC1	1.08911	0.876686	1.353	0.700137	0.00689585
CVD to MM	GPNMB	1.15228	0.941462	1.41029	0.38566	0.00102547
CVD to MM	HLA_A	0.874653	0.708902	1.07916	0.448293	-0.00200986
CVD to MM	HMOX1	0.978647	0.802323	1.19372	0.920626	0.0077313
CVD to MM	HPGDS	0.894872	0.731943	1.09407	0.527972	0.00621142
CVD to MM	HS6ST2	1.15022	0.95082	1.39143	0.365969	-0.0284039
CVD to MM	IGFBP1	0.829742	0.645708	1.06623	0.349053	0.0127497
CVD to MM	IGFBP3	1.05223	0.874951	1.26542	0.801935	-0.00237655
CVD to MM	IL12B	1.26272	1.01058	1.57778	0.143646	0.0017074
CVD to MM	IL31RA	0.920547	0.751797	1.12717	0.684064	0.0110434
CVD to MM	IL32	1.02484	0.849571	1.23628	0.905376	-0.0197881
CVD to MM	INSL5	1.19152	0.980779	1.44754	0.22897	0.00666206
CVD to MM	ITGA11	0.962655	0.787102	1.17736	0.872405	0.00194729
CVD to MM	ITGA2	0.930112	0.745777	1.16001	0.755543	0.00299515
CVD to MM	ITGA5	1.24954	1.02378	1.52509	0.113453	-0.00191885
CVD to MM	ITGAM	1.15023	0.931413	1.42046	0.421597	0.0419303
CVD to MM	ITGAV	0.919879	0.732893	1.15457	0.721445	0.00731536
CVD to MM	ITGB2	1.24152	1.00885	1.52784	0.146208	0.0120034
CVD to MM	ITGB5	0.984543	0.820476	1.18142	0.934519	0.00317218
CVD to MM	ITGB6	1.72934	1.11094	2.69199	0.140933	0.000583143
CVD to MM	ITM2A	0.934987	0.767228	1.13943	0.744849	0.00118258
CVD to MM	JAM2	1.03668	0.868809	1.237	0.858397	0.00748475
CVD to MM	KIR2DL3	0.691322	0.446065	1.07143	0.0892039	0.00203949
CVD to MM	KLK13	0.930807	0.756723	1.14494	0.740427	-0.00562331
CVD to MM	KLK15	0.986597	0.828286	1.17517	0.943955	-0.000170479
CVD to MM	KLK6	1.04318	0.683106	1.59306	0.0871086	-0.00206218
CVD to MM	KLK8	1.09329	0.915856	1.3051	0.587032	0.000673941
CVD to MM	KLKB1	0.908105	0.747241	1.1036	0.592198	-0.000649495
CVD to MM	KRT17	1.00328	0.840636	1.19738	0.984399	-0.00473609
CVD to MM	KRT5	1.0079	0.842776	1.20537	0.972303	0.00521728
CVD to MM	L1CAM	1.14448	0.933366	1.40335	0.421597	0.0274267
CVD to MM	LACRT	0.922838	0.775364	1.09836	0.612279	0.00493216
CVD to MM	LEP	1.63915	1.09195	2.46055	0.0689351	-0.148379
CVD to MM	LILRA5	1.31782	1.06503	1.63063	0.0516436	0.00377254
CVD to MM	LPL	0.85987	0.680928	1.08584	0.447566	0.0386852
CVD to MM	LPO	1.17325	0.975393	1.41125	0.246488	-0.00598009
CVD to MM	LRIG3	0.935128	0.779485	1.12185	0.717921	-0.00144292
CVD to MM	LUZP2	0.962397	0.804921	1.15068	0.846562	-0.000498437
CVD to MM	MAMDC2	1.72592	1.11662	2.66768	0.099538	-0.0120953
CVD to MM	MARCO	1.30019	1.05697	1.59937	0.0594247	-0.0176335
CVD to MM	MCAM	1.0173	0.826161	1.25267	0.9365	-0.0325879
CVD to MM	MEGF10	1.21009	0.974628	1.50243	0.232623	0.0217601
CVD to MM	MELTF	0.892503	0.741012	1.07496	0.472956	0.00518289
CVD to MM	MFAP5	0.974249	0.788224	1.20418	0.913207	-6.24615e-05
CVD to MM	MMUT	1.02566	0.857347	1.227	0.902877	-0.00173798
CVD to MM	MSTN	1.25836	1.00129	1.58144	0.160719	-0.0518824
CVD to MM	MXRA8	0.851818	0.681426	1.06482	0.374452	0.00230514
CVD to MM	MYOC	1.04839	0.847676	1.29662	0.842783	-0.025894
CVD to MM	MYOM3	1.03526	0.84078	1.27473	0.886257	0.0392249
CVD to MM	NBL1	1.14644	0.952006	1.38059	0.365969	-0.0213873
CVD to MM	NCAN	1.1216	0.879948	1.42962	0.613592	-0.0118863
CVD to MM	NDUFA5	0.943177	0.7775	1.14416	0.776921	0.00263073
CVD to MM	NEB	1.1271	0.998799	1.27187	0.209113	9.69502e-05
CVD to MM	NID1	1.15842	0.942166	1.42431	0.381902	-0.00260855
CVD to MM	NLGN2	0.995191	0.878726	1.12709	0.973484	-0.00188934
CVD to MM	NPHS1	0.939915	0.778924	1.13418	0.750869	-0.000142746
CVD to MM	NPTX1	1.0692	0.875441	1.30585	0.750869	-0.00444602
CVD to MM	NRCAM	1.3366	1.09967	1.62457	0.0209938	-0.0116337
CVD to MM	NTF3	1.03564	0.872159	1.22976	0.858829	0.0116263
CVD to MM	NTRK3	1.06713	0.855483	1.33115	0.784513	-0.0091603
CVD to MM	OPTC	0.945475	0.774143	1.15473	0.793493	-0.00143326
CVD to MM	ORM1	0.882251	0.723888	1.07526	0.447823	0.000832609
CVD to MM	PBXIP1	0.95438	0.79442	1.14655	0.820573	-0.000563895
CVD to MM	PEPD	0.849974	0.703328	1.0272	0.255591	0.0105884
CVD to MM	PHOSPHO1	1.10256	0.903999	1.34473	0.59231	0.00180396
CVD to MM	PI3	1.11104	0.921085	1.34016	0.533012	-0.00317404
CVD to MM	PKD1	1.20958	0.977525	1.49671	0.22462	-0.00273964
CVD to MM	PLA2G2A	1.01276	0.850339	1.2062	0.945961	0.010805
CVD to MM	PLTP	0.979287	0.790335	1.21341	0.928868	-0.00427801
CVD to MM	PODXL	1.04639	0.847295	1.29228	0.846562	0.00788502
CVD to MM	PRL	1.02701	0.853118	1.23635	0.902877	-0.00788051
CVD to MM	PRND	1.04035	0.868363	1.2464	0.846402	-0.00769523
CVD to MM	PRSS27	1.14285	0.932056	1.40131	0.428043	-0.000597694
CVD to MM	PSAPL1	1.04564	0.863167	1.26668	0.834004	0.00200729
CVD to MM	PSME2	0.918423	0.738943	1.1415	0.700137	-0.00044245
CVD to MM	PSPN	1.00436	0.715701	1.40945	0.988286	-0.00981824
CVD to MM	PTGDS	1.14555	0.959634	1.36748	0.347036	-0.000487352
CVD to MM	PTH	0.974283	0.805862	1.1779	0.903762	-0.00625793
CVD to MM	PTPRF	0.801548	0.645158	0.995848	0.152927	-0.0139273
CVD to MM	PTX3	1.30748	0.883107	1.93577	0.166383	0.00289519
CVD to MM	PVR	1.1841	0.992332	1.41293	0.191553	0.00271335
CVD to MM	RABGAP1L	0.953248	0.772791	1.17585	0.835996	-0.00150534
CVD to MM	RALY	1.06602	0.94122	1.20736	0.59223	-0.00194687
CVD to MM	RCC1	1.05394	0.937638	1.18467	0.652311	-0.00177816
CVD to MM	RNF4	0.974703	0.857134	1.1084	0.8588	-0.00176133
CVD to MM	ROBO2	1.01641	0.817261	1.26408	0.945078	-0.00433284
CVD to MM	SCG3	1.25075	1.0048	1.5569	0.154625	-0.0051108
CVD to MM	SCGB1A1	0.995183	0.81234	1.21918	0.984399	-0.0149671
CVD to MM	SCN4B	1.02376	0.840709	1.24667	0.914996	0.00528
CVD to MM	SEMA3G	1.01361	0.834756	1.23077	0.94881	-0.00122039
CVD to MM	SERPINF1	1.36188	1.10371	1.68044	0.0262119	0.00454758
CVD to MM	SEZ6L	1.18683	0.957124	1.47168	0.307203	-0.00218935
CVD to MM	SFRP4	1.1422	0.931752	1.40019	0.428043	0.00209305
CVD to MM	SLC39A14	0.909258	0.753002	1.09794	0.568265	0.00220674
CVD to MM	SMOC2	1.13822	0.928196	1.39578	0.453414	0.0110051
CVD to MM	SNCG	1.06414	0.858446	1.31911	0.788059	-0.00118758
CVD to MM	SORD	1.12401	0.928932	1.36006	0.467238	-0.000450927
CVD to MM	SPARCL1	1.07636	0.890764	1.30064	0.712979	-0.00146979
CVD to MM	SPINK2	1.04338	0.848396	1.28318	0.857149	-0.00428475
CVD to MM	SPINK5	1.17876	0.968009	1.43539	0.275184	-0.0109501
CVD to MM	SPINK6	1.118	0.89099	1.40284	0.592198	0.0136334
CVD to MM	SPRR3	0.892996	0.719694	1.10803	0.558946	-0.00586035
CVD to MM	SSC5D	1.23141	0.994774	1.52434	0.173767	-0.00549392
CVD to MM	TCOF1	1.05252	0.926696	1.19542	0.706585	-0.00770673
CVD to MM	TF	1.0778	0.891785	1.30262	0.700033	0.00622095
CVD to MM	TFF1	1.25192	1.04982	1.49293	0.0633079	0.0202214
CVD to MM	TFPI	1.09744	0.918075	1.31184	0.57154	0.000383455
CVD to MM	TG	1.02772	0.839779	1.25773	0.904608	-0.00366371
CVD to MM	TGFA	1.04136	0.863788	1.25543	0.846562	-0.00417962
CVD to MM	TGFBR2	1.34199	0.882688	2.04028	0.0598733	-0.0409621
CVD to MM	THAP12	1.09457	0.983054	1.21873	0.296425	-2.63894e-05
CVD to MM	TIMP4	0.898897	0.722391	1.11853	0.592198	0.000975273
CVD to MM	TMPRSS5	1.26943	1.01735	1.58396	0.117288	-0.0092007
CVD to MM	TNFRSF10C	1.06074	0.852576	1.31972	0.80929	-0.013768
CVD to MM	TNFRSF11A	1.10858	0.919686	1.33627	0.541929	-0.00154691
CVD to MM	TNFRSF12A	1.19604	0.990441	1.44431	0.200517	0.0237017
CVD to MM	TNFSF10	1.11607	0.906002	1.37485	0.559843	-0.00494146
CVD to MM	TNFSF8	1.19016	0.995435	1.42298	0.19133	-0.00581623
CVD to MM	TPP1	1.08638	0.911525	1.29477	0.621501	-0.000484605
CVD to MM	TYRP1	0.805376	0.659354	0.983737	0.128416	0.000895639
CVD to MM	VIT	1.11309	0.89525	1.38394	0.592198	-0.00361278
CVD to MM	VSIG10L	0.966921	0.820286	1.13977	0.855962	0.00513447
CVD to MM	VTCN1	1.08827	0.949258	1.24764	0.499542	0.000364255
CVD to MM	VWA1	1.09933	0.890555	1.35704	0.637545	-0.00357517
CVD to MM	VWA5A	0.958647	0.85144	1.07935	0.721445	-0.00180478
CVD to MM	WFDC12	1.00788	0.802524	1.2658	0.976331	0.0142485
CVD to MM	WFIKKN1	1.1095	0.885967	1.38942	0.624569	-0.00441863
T2D to MM	SIGNATURE	1.38995	0.898614	2.14993	0.200292
T2D to MM	ADA	1.19855	1.00089	1.43523	0.170496	0.00598161
T2D to MM	ADAM12	1.15193	0.943177	1.40687	0.387021	-0.00234214
T2D to MM	ADAM22	1.05874	0.853865	1.31278	0.813491	-0.00313621
T2D to MM	ADAMTS13	0.779832	0.5084	1.19618	0.167027	-0.00889782
T2D to MM	ADAMTS16	0.991261	0.839675	1.17021	0.962507	-0.00102673
T2D to MM	ADAMTS8	0.971391	0.789387	1.19536	0.902877	0.0203552
T2D to MM	ADAMTSL5	1.01335	0.850722	1.20707	0.9448	0.0237659
T2D to MM	AFP	0.913807	0.73591	1.13471	0.672536	-0.00800632
T2D to MM	AHNAK2	1.05033	0.869924	1.26815	0.819182	0.000181274
T2D to MM	AKR1B10	0.917402	0.801031	1.05068	0.428043	-0.00130503
T2D to MM	ALDH5A1	0.996343	0.82788	1.19909	0.984399	-0.0048022
T2D to MM	ALPP	0.941345	0.772598	1.14695	0.774722	0.00029286
T2D to MM	ANXA1	1.05166	0.905926	1.22083	0.750869	-0.00176509
T2D to MM	ANXA5	1.02222	0.902459	1.15787	0.881845	0.00125078
T2D to MM	APOA4	1.21653	1.04274	1.41929	0.0732748	0.0242826
T2D to MM	BAG3	1.05911	0.886561	1.26524	0.755543	0.0222172
T2D to MM	BMP4	0.948036	0.789987	1.1377	0.784305	0.00819916
T2D to MM	BMP6	1.09433	0.919932	1.3018	0.563155	0.0016663
T2D to MM	BOC	0.923085	0.760423	1.12054	0.677259	-0.000558125
T2D to MM	BOLA1	1.07593	0.901128	1.28465	0.684295	-0.000803753
T2D to MM	C1QTNF9	0.875034	0.732795	1.04488	0.352579	0.0129449
T2D to MM	CA14	1.1099	0.88482	1.39224	0.624569	0.034847
T2D to MM	CA6	0.622949	0.395945	0.9801	0.227765	0.0147873
T2D to MM	CBLIF	1.1378	0.952622	1.35898	0.355732	-0.00720715
T2D to MM	CBLN4	0.931672	0.767309	1.13124	0.721445	-0.0247376
T2D to MM	CCER2	0.950307	0.789003	1.14459	0.802301	-0.00345224
T2D to MM	CCL15	1.20668	1.00184	1.4534	0.169113	-0.00216778
T2D to MM	CD109	0.985767	0.794924	1.22243	0.951284	-0.000872736
T2D to MM	CD163	1.01799	0.829514	1.24928	0.934519	-0.0012133
T2D to MM	CD209	1.42992	1.16361	1.75719	0.00510405	0.00873844
T2D to MM	CD28	1.0556	0.867309	1.28476	0.80383	-0.000552757
T2D to MM	CD34	1.01555	0.82854	1.24477	0.9448	0.000266991
T2D to MM	CD38	0.905055	0.717509	1.14162	0.653065	-0.0220433
T2D to MM	CD4	1.12553	0.943323	1.34292	0.428043	0.00333473
T2D to MM	CD93	1.09645	0.889599	1.35139	0.647278	0.00743506
T2D to MM	CD99L2	1.41653	1.14088	1.75879	0.0101987	0.00526501
T2D to MM	CDCP1	1.08491	0.894909	1.31524	0.668426	0.0177233
T2D to MM	CDH5	0.975691	0.788916	1.20668	0.919353	0.00799645
T2D to MM	CDNF	1.21454	0.999721	1.47553	0.166782	0.00591651
T2D to MM	CEACAM5	1.23336	1.01667	1.49623	0.130032	0.00397595
T2D to MM	CEBPA	1.10127	0.980813	1.23652	0.302921	-7.1982e-05
T2D to MM	CFD	1.21772	1.00448	1.47622	0.159603	-0.0045898
T2D to MM	CHRDL1	1.1377	0.913426	1.41703	0.499542	-0.0315832
T2D to MM	CHRDL2	0.906896	0.732363	1.12302	0.624569	0.0117731
T2D to MM	CILP	0.996814	0.834649	1.19049	0.984399	-0.0121789
T2D to MM	CKAP4	1.28395	1.06019	1.55494	0.0546593	-0.000286279
T2D to MM	CLEC10A	1.14273	0.93792	1.39226	0.408748	0.000402093
T2D to MM	CLEC14A	1.14782	0.937939	1.40466	0.406035	0.0296471
T2D to MM	CLEC1A	1.07116	0.894307	1.283	0.714259	0.0253998
T2D to MM	CLEC4A	1.1235	0.919626	1.37256	0.50153	0.0138652
T2D to MM	CLEC4M	1.33962	1.09869	1.63337	0.0224442	0.0149116
T2D to MM	CLMP	1.30229	1.04466	1.62345	0.0754514	-0.022088
T2D to MM	COL4A1	1.09931	0.911964	1.32515	0.583546	-0.0020236
T2D to MM	COMP	0.892039	0.718858	1.10694	0.555331	0.0563539
T2D to MM	CRTAC1	1.00283	0.803519	1.25159	0.988286	0.0192056
T2D to MM	CST5	1.07262	0.869852	1.32265	0.750869	-0.00992632
T2D to MM	CTHRC1	1.04786	0.847992	1.29484	0.843949	-0.0038189
T2D to MM	CTRC	1.07201	0.893301	1.28648	0.711322	-0.00817822
T2D to MM	CX3CL1	1.1094	0.929153	1.32462	0.501751	0.00787441
T2D to MM	CXCL14	1.03202	0.871333	1.22234	0.875236	0.02151
T2D to MM	CXCL8	1.10757	0.943696	1.29991	0.46501	0.000509668
T2D to MM	CYTL1	0.979736	0.814425	1.1786	0.920626	-0.00557364
T2D to MM	DCC	0.970632	0.805937	1.16898	0.89057	-0.000642377
T2D to MM	DIPK2B	0.887614	0.732858	1.07505	0.428043	0.00140983
T2D to MM	DMP1	1.10064	0.917976	1.31965	0.552276	0.019371
T2D to MM	DNER	0.927972	0.737394	1.1678	0.755986	0.0169144
T2D to MM	DOCK9	0.93646	0.830335	1.05615	0.520147	0.00401523
T2D to MM	DRAXIN	0.951067	0.773943	1.16873	0.826585	-0.00528497
T2D to MM	DSCAM	0.89979	0.733336	1.10403	0.565426	-0.00372376
T2D to MM	DSG2	1.17698	0.967349	1.43203	0.279869	-0.0118649
T2D to MM	DUSP13	0.94253	0.762713	1.16474	0.797975	0.00317934
T2D to MM	DYNLT1	0.940358	0.765843	1.15464	0.777963	-0.0032812
T2D to MM	ECHDC3	0.945928	0.776788	1.1519	0.793493	-0.00232393
T2D to MM	EDA2R	1.23615	0.998954	1.52967	0.166383	0.0124557
T2D to MM	EGFLAM	1.03972	0.883107	1.22412	0.832295	0.00355038
T2D to MM	ENG	1.05231	0.854165	1.29643	0.826585	0.002694
T2D to MM	ERBB2	0.894617	0.724788	1.10424	0.555331	-1.43629e-06
T2D to MM	ERCC1	1.94762	1.27775	2.96867	0.0754062	-0.00184733
T2D to MM	EXOSC10	1.08017	0.94165	1.23906	0.540455	-0.00229289
T2D to MM	EXTL1	0.996945	0.868554	1.14432	0.984399	0.0024973
T2D to MM	FABP4	1.04522	0.791134	1.38092	0.89057	-0.00308137
T2D to MM	FAP	0.91075	0.746313	1.11142	0.614502	0.00539999
T2D to MM	FCAR	0.929858	0.761623	1.13526	0.72037	-0.00201646
T2D to MM	FLT1	0.907771	0.754223	1.09258	0.531185	0.00256972
T2D to MM	FLT3LG	0.945418	0.76929	1.16187	0.806932	-0.0176504
T2D to MM	FOLR1	1.18698	0.975513	1.44428	0.242499	-0.0074353
T2D to MM	FST	1.07476	0.873638	1.32219	0.740427	0.0134644
T2D to MM	FUT3_FUT5	0.970385	0.786235	1.19767	0.902877	-0.00480255
T2D to MM	GALNT7	1.0799	0.713433	1.63462	0.0629466	0.00435549
T2D to MM	GFRAL	0.873543	0.727535	1.04885	0.340288	-0.0127228
T2D to MM	GGT1	0.986113	0.807775	1.20382	0.948655	-0.0194252
T2D to MM	GHR	0.77919	0.6228	0.97485	0.110558	0.00328288
T2D to MM	GP1BB	1.11094	0.922546	1.33781	0.52523	0.00342106
T2D to MM	GPC1	0.938791	0.756002	1.16578	0.787761	0.00689585
T2D to MM	GPNMB	1.07587	0.882888	1.31105	0.72037	0.00102547
T2D to MM	HLA_A	1.06445	0.857369	1.32155	0.788059	-0.00200986
T2D to MM	HMOX1	0.996656	0.805276	1.23352	0.985113	0.0077313
T2D to MM	HPGDS	1.03825	0.873351	1.23428	0.846562	0.00621142
T2D to MM	HS6ST2	0.927532	0.755586	1.13861	0.72037	-0.0284039
T2D to MM	IGFBP1	1.37135	1.089	1.72692	0.0359805	0.0127497
T2D to MM	IGFBP3	1.04728	0.851859	1.28754	0.840651	-0.00237655
T2D to MM	IL12B	1.1069	0.883052	1.38749	0.63737	0.0017074
T2D to MM	IL31RA	1.05061	0.875426	1.26086	0.810412	0.0110434
T2D to MM	IL32	1.06253	0.891587	1.26625	0.743179	-0.0197881
T2D to MM	INSL5	1.06176	0.874505	1.2891	0.773952	0.00666206
T2D to MM	ITGA11	0.874546	0.703796	1.08672	0.465849	0.00194729
T2D to MM	ITGA2	1.02391	0.81303	1.28949	0.926088	0.00299515
T2D to MM	ITGA5	1.03568	0.84447	1.27018	0.882222	-0.00191885
T2D to MM	ITGAM	0.907957	0.738134	1.11685	0.616497	0.0419303
T2D to MM	ITGAV	0.944455	0.749639	1.1899	0.825624	0.00731536
T2D to MM	ITGB2	0.906981	0.726688	1.132	0.643399	0.0120034
T2D to MM	ITGB5	1.10527	0.906454	1.34768	0.582807	0.00317218
T2D to MM	ITGB6	0.951067	0.768412	1.17714	0.833842	0.000583143
T2D to MM	ITM2A	0.98748	0.815192	1.19618	0.951388	0.00118258
T2D to MM	JAM2	1.2507	1.04118	1.50239	0.0748757	0.00748475
T2D to MM	KIR2DL3	0.957131	0.775618	1.18112	0.854684	0.00203949
T2D to MM	KLK13	0.925816	0.76063	1.12687	0.700137	-0.00562331
T2D to MM	KLK15	0.954316	0.817026	1.11467	0.777963	-0.000170479
T2D to MM	KLK6	1.05465	0.864913	1.28601	0.810502	-0.00206218
T2D to MM	KLK8	0.967164	0.791712	1.1815	0.885909	0.000673941
T2D to MM	KLKB1	1.15118	0.931349	1.4229	0.416549	-0.000649495
T2D to MM	KRT17	1.02717	0.89118	1.18391	0.872695	-0.00473609
T2D to MM	KRT5	0.955178	0.802107	1.13746	0.813491	0.00521728
T2D to MM	L1CAM	0.88788	0.71972	1.09533	0.514744	0.0274267
T2D to MM	LACRT	1.29717	0.867112	1.94051	0.0202002	0.00493216
T2D to MM	LEP	1.01479	0.685983	1.5012	0.973484	-0.148379
T2D to MM	LILRA5	1.80666	1.18385	2.75714	0.0790011	0.00377254
T2D to MM	LPL	1.03894	0.822286	1.31268	0.888461	0.0386852
T2D to MM	LPO	1.06327	0.873452	1.29434	0.768317	-0.00598009
T2D to MM	LRIG3	1.14817	1.01107	1.30386	0.153915	-0.00144292
T2D to MM	LUZP2	0.933428	0.793037	1.09867	0.65369	-0.000498437
T2D to MM	MAMDC2	1.20874	1.0166	1.43721	0.119913	-0.0120953
T2D to MM	MARCO	0.831771	0.667231	1.03689	0.270648	-0.0176335
T2D to MM	MCAM	1.03004	0.83362	1.27273	0.902877	-0.0325879
T2D to MM	MEGF10	0.963678	0.768539	1.20836	0.888461	0.0217601
T2D to MM	MELTF	0.941963	0.783573	1.13237	0.756657	0.00518289
T2D to MM	MFAP5	0.945503	0.76322	1.17132	0.8175	-6.24615e-05
T2D to MM	MMUT	1.17552	1.00058	1.38105	0.177063	-0.00173798
T2D to MM	MSTN	0.86885	0.685188	1.10174	0.490706	-0.0518824
T2D to MM	MXRA8	1.03429	0.82697	1.29358	0.895612	0.00230514
T2D to MM	MYOC	1.00155	0.796967	1.25865	0.99319	-0.025894
T2D to MM	MYOM3	0.963649	0.78009	1.1904	0.879181	0.0392249
T2D to MM	NBL1	1.17875	0.972419	1.42887	0.255676	-0.0213873
T2D to MM	NCAN	1.00001	0.779472	1.28293	0.999305	-0.0118863
T2D to MM	NDUFA5	1.29803	1.07698	1.56446	0.0336352	0.00263073
T2D to MM	NEB	1.11496	0.971962	1.279	0.335609	9.69502e-05
T2D to MM	NID1	1.12226	0.914154	1.37773	0.520485	-0.00260855
T2D to MM	NLGN2	1.02746	0.922364	1.14453	0.825624	-0.00188934
T2D to MM	NPHS1	1.06368	0.879123	1.28699	0.757015	-0.000142746
T2D to MM	NPTX1	1.02237	0.841262	1.24248	0.920626	-0.00444602
T2D to MM	NRCAM	0.9686	0.790861	1.18628	0.89057	-0.0116337
T2D to MM	NTF3	1.10807	0.905388	1.35612	0.58032	0.0116263
T2D to MM	NTRK3	1.04525	0.820971	1.33079	0.875969	-0.0091603
T2D to MM	OPTC	1.04637	0.858942	1.2747	0.835996	-0.00143326
T2D to MM	ORM1	1.0533	0.85279	1.30097	0.826281	0.000832609
T2D to MM	PBXIP1	0.950264	0.796	1.13442	0.788059	-0.000563895
T2D to MM	PEPD	1.08105	0.892013	1.31015	0.684295	0.0105884
T2D to MM	PHOSPHO1	1.06098	0.892255	1.26161	0.741253	0.00180396
T2D to MM	PI3	1.05757	0.851733	1.31315	0.820573	-0.00317404
T2D to MM	PKD1	1.01767	0.830427	1.24712	0.934519	-0.00273964
T2D to MM	PLA2G2A	1.12843	0.959873	1.32658	0.370677	0.010805
T2D to MM	PLTP	0.944703	0.761995	1.17122	0.814529	-0.00427801
T2D to MM	PODXL	0.876796	0.722203	1.06448	0.407881	0.00788502
T2D to MM	PRL	1.11762	0.920513	1.35694	0.516348	-0.00788051
T2D to MM	PRND	0.9553	0.795602	1.14705	0.825401	-0.00769523
T2D to MM	PRSS27	1.1721	0.960847	1.4298	0.302604	-0.000597694
T2D to MM	PSAPL1	1.0796	0.881796	1.32178	0.716299	0.00200729
T2D to MM	PSME2	1.12739	0.901132	1.41046	0.553438	-0.00044245
T2D to MM	PSPN	1.28402	0.921035	1.79007	0.342722	-0.00981824
T2D to MM	PTGDS	0.99673	0.834133	1.19102	0.984399	-0.000487352
T2D to MM	PTH	1.04346	0.868941	1.25304	0.834004	-0.00625793
T2D to MM	PTPRF	0.916511	0.744804	1.1278	0.667935	-0.0139273
T2D to MM	PTX3	1.16539	0.974397	1.39383	0.242499	0.00289519
T2D to MM	PVR	1.02987	0.846731	1.25263	0.895612	0.00271335
T2D to MM	RABGAP1L	1.32722	1.07931	1.63206	0.039771	-0.00150534
T2D to MM	RALY	1.04215	0.888057	1.22298	0.820573	-0.00194687
T2D to MM	RCC1	0.870644	0.748694	1.01246	0.173767	-0.00177816
T2D to MM	RNF4	1.03812	0.734763	1.46672	0.0996894	-0.00176133
T2D to MM	ROBO2	0.657417	0.433469	0.997066	0.182021	-0.00433284
T2D to MM	SCG3	1.12022	0.903092	1.38956	0.556301	-0.0051108
T2D to MM	SCGB1A1	1.07895	0.870242	1.3377	0.733958	-0.0149671
T2D to MM	SCN4B	1.06509	0.874184	1.2977	0.760939	0.00528
T2D to MM	SEMA3G	1.00013	0.849631	1.17728	0.999305	-0.00122039
T2D to MM	SERPINF1	1.14886	0.937634	1.40768	0.403935	0.00454758
T2D to MM	SEZ6L	0.67929	0.43772	1.05418	0.220774	-0.00218935
T2D to MM	SFRP4	1.52608	1.00628	2.31438	0.189156	0.00209305
T2D to MM	SLC39A14	0.971696	0.821462	1.1494	0.880594	0.00220674
T2D to MM	SMOC2	1.13846	0.948031	1.36714	0.38566	0.0110051
T2D to MM	SNCG	0.948159	0.756277	1.18873	0.833842	-0.00118758
T2D to MM	SORD	1.10765	0.89348	1.37317	0.608753	-0.000450927
T2D to MM	SPARCL1	0.98873	0.804431	1.21525	0.962163	-0.00146979
T2D to MM	SPINK2	1.11295	0.928637	1.33385	0.501751	-0.00428475
T2D to MM	SPINK5	1.06689	0.873558	1.303	0.756657	-0.0109501
T2D to MM	SPINK6	1.10739	0.891298	1.37587	0.614502	0.0136334
T2D to MM	SPRR3	1.0797	0.892798	1.30572	0.692976	-0.00586035
T2D to MM	SSC5D	1.13123	0.917877	1.39417	0.495281	-0.00549392
T2D to MM	TCOF1	1.12395	0.939342	1.34483	0.435622	-0.00770673
T2D to MM	TF	0.991989	0.819822	1.20031	0.973484	0.00622095
T2D to MM	TFF1	1.09935	0.912343	1.32468	0.581257	0.0202214
T2D to MM	TFPI	1.18016	1.05552	1.31953	0.044163	0.000383455
T2D to MM	TG	1.03925	0.853751	1.26506	0.865743	-0.00366371
T2D to MM	TGFA	0.877061	0.583369	1.31861	0.173767	-0.00417962
T2D to MM	TGFBR2	1.17637	0.975171	1.41909	0.255676	-0.0409621
T2D to MM	THAP12	0.970889	0.859772	1.09637	0.825624	-2.63894e-05
T2D to MM	TIMP4	1.08503	0.903286	1.30334	0.646867	0.000975273
T2D to MM	TMPRSS5	0.763745	0.617326	0.944892	0.0588041	-0.0092007
T2D to MM	TNFRSF10C	0.921904	0.746994	1.13777	0.710823	-0.013768
T2D to MM	TNFRSF11A	1.07268	0.88891	1.29444	0.71952	-0.00154691
T2D to MM	TNFRSF12A	1.1634	0.971313	1.39348	0.270648	0.0237017
T2D to MM	TNFSF10	1.00335	0.816748	1.23258	0.984903	-0.00494146
T2D to MM	TNFSF8	1.05798	0.885592	1.26393	0.762693	-0.00581623
T2D to MM	TPP1	1.16988	1.00953	1.3557	0.150731	-0.000484605
T2D to MM	TYRP1	1.02207	0.836627	1.24861	0.920626	0.000895639
T2D to MM	VIT	1.14099	0.933392	1.39477	0.422256	-0.00361278
T2D to MM	VSIG10L	1.09672	0.955594	1.25868	0.443015	0.00513447
T2D to MM	VTCN1	0.98492	0.866582	1.11942	0.914595	0.000364255
T2D to MM	VWA1	1.08078	0.878153	1.33015	0.717921	-0.00357517
T2D to MM	VWA5A	1.00208	0.909017	1.10467	0.984399	-0.00180478
T2D to MM	WFDC12	0.796652	0.622713	1.01918	0.200292	0.0142485
T2D to MM	WFIKKN1	0.993942	0.805384	1.22665	0.983059	-0.00441863

## Sheet: Figure 4
Transition	Protein	HR
Baseline to Cancer	CDNF	0.891946
Baseline to Cancer	CHRDL2	1.18409
Baseline to Cancer	CLEC4A	0.866953
Baseline to Cancer	INSL5	1.12791
Baseline to Cancer	ITGA2	0.900935
Baseline to Cancer	ITGB5	0.89815
Baseline to Cancer	JAM2	1.05092
Baseline to Cancer	NBL1	1.10626
Baseline to Cancer	PI3	1.13647
Baseline to Cancer	SFRP4	1.11513
Baseline to Cancer	VTCN1	1.08499
Baseline to CVD	ADAM12	1.14294
Baseline to CVD	ADAM22	0.906855
Baseline to CVD	ADAMTS13	0.916441
Baseline to CVD	ADAMTS8	0.941431
Baseline to CVD	ALPP	1.03977
Baseline to CVD	APOA4	0.942228
Baseline to CVD	CA14	0.920745
Baseline to CVD	CA6	0.901433
Baseline to CVD	CBLN4	0.987341
Baseline to CVD	CCER2	1.01431
Baseline to CVD	CCL15	1.08533
Baseline to CVD	CD34	0.900489
Baseline to CVD	CD38	1.11751
Baseline to CVD	CD4	1.12869
Baseline to CVD	CD93	0.945593
Baseline to CVD	CD99L2	1.04665
Baseline to CVD	CDCP1	1.14547
Baseline to CVD	CDNF	0.98058
Baseline to CVD	CEACAM5	1.07975
Baseline to CVD	CFD	1.10526
Baseline to CVD	CHRDL1	0.991594
Baseline to CVD	CKAP4	1.00974
Baseline to CVD	CLEC10A	0.903859
Baseline to CVD	CLEC14A	0.9902
Baseline to CVD	CLEC1A	0.945612
Baseline to CVD	CLMP	0.975895
Baseline to CVD	COL4A1	1.04335
Baseline to CVD	CTHRC1	1.13755
Baseline to CVD	CX3CL1	0.989283
Baseline to CVD	CYTL1	1.03774
Baseline to CVD	DNER	0.9058
Baseline to CVD	EDA2R	1.2121
Baseline to CVD	FABP4	1.1103
Baseline to CVD	FAP	0.912465
Baseline to CVD	FCAR	0.917518
Baseline to CVD	FOLR1	0.938878
Baseline to CVD	FST	1.07458
Baseline to CVD	FUT3_FUT5	1.08539
Baseline to CVD	GFRAL	0.939302
Baseline to CVD	GGT1	1.07252
Baseline to CVD	GHR	0.905416
Baseline to CVD	GPC1	0.863418
Baseline to CVD	HPGDS	0.945124
Baseline to CVD	IGFBP1	1.0842
Baseline to CVD	IL12B	1.01285
Baseline to CVD	IL32	0.973675
Baseline to CVD	ITGA11	0.886095
Baseline to CVD	ITGA2	0.912887
Baseline to CVD	ITGA5	1.07079
Baseline to CVD	ITGAM	0.907667
Baseline to CVD	ITGAV	0.879684
Baseline to CVD	ITGB2	0.929977
Baseline to CVD	JAM2	0.918905
Baseline to CVD	KLK6	0.848613
Baseline to CVD	KLK8	0.939927
Baseline to CVD	KLKB1	0.940135
Baseline to CVD	KRT17	1.14655
Baseline to CVD	KRT5	0.927582
Baseline to CVD	L1CAM	0.937675
Baseline to CVD	LILRA5	1.10036
Baseline to CVD	MAMDC2	1.02674
Baseline to CVD	MCAM	0.924474
Baseline to CVD	MFAP5	0.990497
Baseline to CVD	MSTN	0.965082
Baseline to CVD	MYOC	0.985046
Baseline to CVD	MYOM3	1.18936
Baseline to CVD	NBL1	0.913245
Baseline to CVD	NCAN	0.91071
Baseline to CVD	NID1	1.06983
Baseline to CVD	ORM1	1.06549
Baseline to CVD	PHOSPHO1	1.02603
Baseline to CVD	PI3	1.08928
Baseline to CVD	PLA2G2A	1.08053
Baseline to CVD	PRND	0.94148
Baseline to CVD	PSPN	1.11766
Baseline to CVD	PTGDS	1.06793
Baseline to CVD	PTH	1.07411
Baseline to CVD	PTX3	1.03319
Baseline to CVD	RCC1	1.1127
Baseline to CVD	SCGB1A1	0.971258
Baseline to CVD	SCN4B	0.950523
Baseline to CVD	SEZ6L	0.827445
Baseline to CVD	SFRP4	0.935335
Baseline to CVD	SLC39A14	1.06907
Baseline to CVD	SMOC2	1.12324
Baseline to CVD	SPINK2	1.2132
Baseline to CVD	SPINK5	0.902435
Baseline to CVD	TFF1	1.08027
Baseline to CVD	TGFA	1.14862
Baseline to CVD	TGFBR2	0.925261
Baseline to CVD	TIMP4	1.10213
Baseline to CVD	TNFRSF11A	0.969731
Baseline to CVD	TNFRSF12A	1.06959
Baseline to CVD	TPP1	1.07163
Baseline to CVD	VWA1	1.10131
Baseline to CVD	WFDC12	1.02428
Baseline to CVD	WFIKKN1	0.936679
Baseline to T2D	ADA	1.29071
Baseline to T2D	ADAM12	1.3788
Baseline to T2D	ADAMTS13	1.1572
Baseline to T2D	ADAMTS8	0.868211
Baseline to T2D	AHNAK2	0.886469
Baseline to T2D	AKR1B10	1.37961
Baseline to T2D	ALDH5A1	1.12081
Baseline to T2D	ALPP	1.17939
Baseline to T2D	APOA4	1.63128
Baseline to T2D	BMP4	1.14823
Baseline to T2D	BMP6	1.1168
Baseline to T2D	BOC	1.27371
Baseline to T2D	C1QTNF9	0.891979
Baseline to T2D	CA14	0.525284
Baseline to T2D	CA6	0.823622
Baseline to T2D	CBLIF	1.50143
Baseline to T2D	CBLN4	1.393
Baseline to T2D	CCER2	1.01173
Baseline to T2D	CCL15	1.76062
Baseline to T2D	CD109	1.21482
Baseline to T2D	CD163	1.84646
Baseline to T2D	CD209	1.00049
Baseline to T2D	CD28	1.25279
Baseline to T2D	CD34	0.691967
Baseline to T2D	CD38	1.21946
Baseline to T2D	CD4	1.12124
Baseline to T2D	CD93	0.793164
Baseline to T2D	CD99L2	0.877551
Baseline to T2D	CDCP1	2.18968
Baseline to T2D	CDNF	0.79007
Baseline to T2D	CEACAM5	1.36219
Baseline to T2D	CEBPA	1.24744
Baseline to T2D	CFD	0.851176
Baseline to T2D	CHRDL1	0.767227
Baseline to T2D	CHRDL2	1.22461
Baseline to T2D	CILP	2.07885
Baseline to T2D	CKAP4	1.09531
Baseline to T2D	CLEC1A	0.855109
Baseline to T2D	CLEC4A	0.839872
Baseline to T2D	CLEC4M	0.885366
Baseline to T2D	CLMP	0.857017
Baseline to T2D	COL4A1	1.04606
Baseline to T2D	COMP	0.739964
Baseline to T2D	CRTAC1	0.785097
Baseline to T2D	CST5	1.10526
Baseline to T2D	CTHRC1	1.1806
Baseline to T2D	CTRC	1.01855
Baseline to T2D	CX3CL1	0.700783
Baseline to T2D	CXCL8	1.1764
Baseline to T2D	CYTL1	0.783264
Baseline to T2D	DIPK2B	0.745213
Baseline to T2D	DMP1	0.482099
Baseline to T2D	DSCAM	1.41429
Baseline to T2D	DSG2	0.683466
Baseline to T2D	DYNLT1	1.29807
Baseline to T2D	ECHDC3	1.3225
Baseline to T2D	EDA2R	1.15673
Baseline to T2D	EGFLAM	1.08239
Baseline to T2D	ENG	1.16604
Baseline to T2D	ERBB2	1.66586
Baseline to T2D	FABP4	1.80182
Baseline to T2D	FAP	0.943383
Baseline to T2D	FCAR	1.20495
Baseline to T2D	FLT3LG	1.18187
Baseline to T2D	FST	0.832077
Baseline to T2D	FUT3_FUT5	0.967353
Baseline to T2D	GALNT7	1.385
Baseline to T2D	GFRAL	0.901276
Baseline to T2D	GGT1	2.13912
Baseline to T2D	GHR	1.55708
Baseline to T2D	GPNMB	1.34535
Baseline to T2D	HLA_A	1.1182
Baseline to T2D	HMOX1	0.927422
Baseline to T2D	HPGDS	0.901209
Baseline to T2D	HS6ST2	1.17056
Baseline to T2D	IGFBP1	0.516962
Baseline to T2D	IGFBP3	1.0741
Baseline to T2D	IL12B	1.17809
Baseline to T2D	IL31RA	1.09403
Baseline to T2D	IL32	0.884396
Baseline to T2D	INSL5	1.41275
Baseline to T2D	ITGA11	0.791772
Baseline to T2D	ITGA2	0.881972
Baseline to T2D	ITGA5	1.55502
Baseline to T2D	ITGAM	1.37984
Baseline to T2D	ITGAV	0.807689
Baseline to T2D	ITGB2	1.70378
Baseline to T2D	ITGB6	1.20133
Baseline to T2D	KLK13	0.895479
Baseline to T2D	KLK6	0.852843
Baseline to T2D	KRT5	0.831528
Baseline to T2D	L1CAM	1.1065
Baseline to T2D	LACRT	0.896235
Baseline to T2D	LEP	1.64499
Baseline to T2D	LILRA5	1.30968
Baseline to T2D	LPL	0.356678
Baseline to T2D	LPO	1.43014
Baseline to T2D	LRIG3	1.3822
Baseline to T2D	MARCO	1.1843
Baseline to T2D	MCAM	0.826105
Baseline to T2D	MELTF	1.19071
Baseline to T2D	MSTN	1.18737
Baseline to T2D	MXRA8	0.511527
Baseline to T2D	MYOC	0.918192
Baseline to T2D	MYOM3	1.10829
Baseline to T2D	NBL1	0.980685
Baseline to T2D	NCAN	0.774043
Baseline to T2D	NPTX1	1.23841
Baseline to T2D	NRCAM	1.86865
Baseline to T2D	NTRK3	0.784423
Baseline to T2D	OPTC	0.613201
Baseline to T2D	PEPD	0.888793
Baseline to T2D	PKD1	1.49657
Baseline to T2D	PLTP	0.669214
Baseline to T2D	PRL	0.882802
Baseline to T2D	PSAPL1	0.723878
Baseline to T2D	PTGDS	1.08618
Baseline to T2D	PTH	1.20984
Baseline to T2D	PTPRF	0.534297
Baseline to T2D	PTX3	0.969404
Baseline to T2D	PVR	1.35858
Baseline to T2D	RALY	1.3616
Baseline to T2D	RCC1	1.2494
Baseline to T2D	ROBO2	0.939784
Baseline to T2D	SCG3	0.902949
Baseline to T2D	SCGB1A1	0.781592
Baseline to T2D	SEMA3G	1.09672
Baseline to T2D	SERPINF1	1.84139
Baseline to T2D	SFRP4	1.18034
Baseline to T2D	SLC39A14	0.914055
Baseline to T2D	SMOC2	1.17207
Baseline to T2D	SNCG	1.22008
Baseline to T2D	SORD	1.41751
Baseline to T2D	SPARCL1	0.874584
Baseline to T2D	SPINK2	0.744752
Baseline to T2D	SPINK5	0.871615
Baseline to T2D	SSC5D	1.68287
Baseline to T2D	TCOF1	1.43374
Baseline to T2D	TF	1.14397
Baseline to T2D	TFF1	1.5246
Baseline to T2D	TG	0.840265
Baseline to T2D	TGFA	1.58941
Baseline to T2D	TIMP4	0.6736
Baseline to T2D	TMPRSS5	0.907418
Baseline to T2D	TNFRSF11A	1.89543
Baseline to T2D	TNFRSF12A	1.36991
Baseline to T2D	TNFSF10	0.65662
Baseline to T2D	TNFSF8	1.24735
Baseline to T2D	TPP1	1.91575
Baseline to T2D	VSIG10L	1.08533
Baseline to T2D	VTCN1	1.08473
Baseline to T2D	VWA1	1.66147
Baseline to T2D	WFIKKN1	0.75514
Cancer to MM	ALDH5A1	1.51521
Cancer to MM	CA14	0.636707
Cancer to MM	CD34	0.64758
Cancer to MM	COMP	1.13159
Cancer to MM	LILRA5	1.53331
CVD to MM	ALPP	2.04509
CVD to MM	CD109	0.665523
CVD to MM	CD163	1.37132
CVD to MM	CD28	1.34736
CVD to MM	CDCP1	1.32157
CVD to MM	CHRDL2	1.35382
CVD to MM	GGT1	1.3239
CVD to MM	NRCAM	1.3366
CVD to MM	SERPINF1	1.36188
T2D to MM	CD209	1.42992
T2D to MM	CD99L2	1.41653
T2D to MM	CLEC4M	1.33962
T2D to MM	IGFBP1	1.37135
T2D to MM	LACRT	1.29717
T2D to MM	NDUFA5	1.29803
T2D to MM	RABGAP1L	1.32722
T2D to MM	TFPI	1.18016
